# Supplementary material for: Revision of Poliaspis (Hemiptera, Coccoidea, Diaspididae), with descriptions of 8 new species from Australia
Source: Zookeys. 2011 Oct 14;(137):1–40. doi: 10.3897/zookeys.137.1786 (PMC3260887; doi:10.3897/zookeys.137.1786)
Supplement: XML Treatment for Poliaspis [file zookeys.137.1786-treatment1.xml]

<!DOCTYPE tp:taxon-treatment
  PUBLIC "-//TaxonX//DTD Taxonomic Treatment Publishing DTD v0 20100105//EN" "tax-treatment-NSO.dtd">
<tp:taxon-treatment xmlns:tp="http://www.plazi.org/taxpub"><tp:treatment-meta><mixed-citation publication-type="journal"><person-group><name><surname>Hardy</surname><given-names>Nate</given-names></name><name><surname>Henderson</surname><given-names>Rosa C.</given-names></name></person-group><article-title>Revision of Poliaspis (Hemiptera, Coccoidea, Diaspididae), with descriptions of 8 new species from Australia
                </article-title><source>Zookeys</source><day>14</day><month>10</month><year>2011</year><volume>2011</volume><issue>137</issue><fpage>1</fpage><lpage>40</lpage><pub-id pub-id-type="doi">10.3897/zookeys.137.1786</pub-id></mixed-citation></tp:treatment-meta><tp:nomenclature><label>Genus</label><tp:taxon-name>
                        <tp:taxon-name-part taxon-name-part-type="genus">Poliaspis</tp:taxon-name-part>
                    <object-id xmlns:xlink="http://www.w3.org/1999/xlink" xlink:type="simple">http://species-id.net/wiki/Poliaspis</object-id>
                    </tp:taxon-name><tp:taxon-authority>Maskell</tp:taxon-authority><tp:nomenclature-citation-list><tp:nomenclature-citation><tp:taxon-name>Poliaspis</tp:taxon-name><comment><xref ref-type="bibr" rid="B16">Maskell, 1880</xref>: 293. Type species: <italic><tp:taxon-name>Poliaspis media</tp:taxon-name></italic> Maskell, monotypy.</comment></tp:nomenclature-citation></tp:nomenclature-citation-list></tp:nomenclature><tp:treatment-sec sec-type="Description"><title>Description.</title><p><italic>Scale cover.</italic> Round to elongate-oval, white, flocculent wax sometimes present, exuvia terminal (after <xref ref-type="bibr" rid="B11">Henderson 2011</xref>).
                    </p><p><italic>Slide-mounted adult female</italic>. Body outline variable: linear, turbinate, pyriform, fusiform or oval, prepygidial abdominal margin weakly incised between segments to strongly lobed. Margin of pygidium rounded; incised between median lobes in some species, not incised in others. Two pairs of lobes in all species except <italic><tp:taxon-name>Poliaspis wilga</tp:taxon-name></italic> comb. n. (only medial pair) and some New Zealand species (3<sup>rd</sup> lobe represented by three pointed projections); median lobes zygotic (except in <italic><tp:taxon-name>Poliaspis ceraflora</tp:taxon-name></italic>), parallel or divergent, apex variable – rounded or pointed; pair of setae between median lobes in most species; second lobes bi-lobed or undivided; basal scleroses present or absent. Simple gland spines present; most species with 1 gland spine on each side of each pygidial segment (other than segment 8), but gland spines may be absent on segment 7 (in area adjacent to lateral margin of medial lobe, e.g. <italic><tp:taxon-name>Poliaspis ozothamnae</tp:taxon-name></italic> sp. n.), or absent from pygidial segment 5 (<italic><tp:taxon-name>Poliaspis ceraflora</tp:taxon-name></italic> sp. n., <italic><tp:taxon-name>Poliaspis callitris</tp:taxon-name></italic> comb. rev.), or 2–6 may be present on each side of segments 5 and 6 (<italic><tp:taxon-name>Poliaspis ozothamnae</tp:taxon-name></italic>; <italic><tp:taxon-name>Poliaspis nalbo</tp:taxon-name></italic> sp. n.); length of gland spines variable, from about as long as median lobes to &gt; 5 × length of median lobes. Anus in anterior third of pygidium; opening round. Trilocular pores in cluster near each anterior spiracle, some species also with pores near posterior spiracles. Antenna with 1 or 2 fleshy setae. Perivulvar pores quinquelocular, in 8 groups; <!--PageBreak-->5 groups on abdominal segment 6, and 3 groups on abdominal segment 5. Dorsal ducts 2-barred; ducts on pygidial margin larger than medial ducts in most species; distribution of enlarged marginal ducts: 1 between median and second lobes; 1–2 on segment 6, laterad of second lobes; 2 on segment 5; dorsal ducts (other than those on margin) decreasing in size anteriorly; absent from abdominal segment 7; discrete submarginal and submedial rows of ducts present on any of abdominal segments 2–6: 1–10 submedial ducts present on abdominal segment 6, 4–12 submarginal and 4–15 submedial ducts present on segment 5. Some species with dorsal boss present on submargin of each of abdominal segments 1 and 3. Small ducts similar to dorsal ducts present on ventral submargin. Ventral gland tubercles in marginal / submarginal clusters on thoracic and pre-pygidial abdominal segments. Microducts present on venter, at least along abdominal submargin.
                    </p></tp:treatment-sec><tp:treatment-sec sec-type="Comments"><title>Comments.</title><p>Nearly all other armored scale insect species have perivulvar pores in no more than 5 clusters, and restricted to abdominal segment 7. Species of <italic><tp:taxon-name>Leucaspis</tp:taxon-name></italic> Signoret and <italic><tp:taxon-name>Lopholeucaspis</tp:taxon-name></italic> Balachowsky are exceptions to this generalization; more than 5 clusters of multilocular pores may be present on the abdomen, but the extra pores occur on the submargin of abdominal segments 6 and 5. More pertinent exceptions are species in the African genera <italic><tp:taxon-name>Rolaspis</tp:taxon-name></italic> Hall, <italic><tp:taxon-name>Tecaspis</tp:taxon-name></italic> Hall, and <italic><tp:taxon-name>Dentachionaspis</tp:taxon-name></italic> MacGillivray, which have extra perivulvar pores, which occur in the same places as in <italic><tp:taxon-name>Poliaspis</tp:taxon-name></italic> (<xref ref-type="bibr" rid="B10">Hall 1946</xref>; <xref ref-type="bibr" rid="B19">Munting 1965</xref>, <xref ref-type="bibr" rid="B20">1967</xref>). Described African species with extra groups of perivulvar pores invariably have marginal macroducts with elongate ductules. This feature is enough of a reason for us to refrain from taking any nomenclatural action at this time.
                    </p></tp:treatment-sec><tp:treatment-sec sec-type="Key to species of Poliaspis"><title>Key to species of <italic><tp:taxon-name>Poliaspis</tp:taxon-name></italic> (excluding <italic><tp:taxon-name>Poliaspis intermedia</tp:taxon-name></italic>, and <italic><tp:taxon-name>Poliaspis casuarinicola</tp:taxon-name></italic>)</title><p>* denotes New Zealand species</p><table-wrap content-type="key" position="anchor" orientation="portrait"><table><tbody><tr><td rowspan="1" colspan="1">1</td><td rowspan="1" colspan="1">Gland spines either absent or more than one gland spine on each side of at least some pygidial segments</td><td rowspan="1" colspan="1">2</td></tr><tr><td rowspan="1" colspan="1">–</td><td rowspan="1" colspan="1">One gland spine on each pygidial segment</td><td rowspan="1" colspan="1">7</td></tr><tr><td rowspan="1" colspan="1">2</td><td rowspan="1" colspan="1">Gland spines absent; marginal macroducts not differentiated from dorsal macroducts; dorsal ducts on pygidium numerous, not arranged into discrete submedial and submarginal clusters; medial lobe pointed, smaller than second lobe</td><td rowspan="1" colspan="1"><italic><tp:taxon-name>Poliaspis narungga</tp:taxon-name></italic> sp. n.
                                    </td></tr><tr><td rowspan="1" colspan="1">–</td><td rowspan="1" colspan="1">Gland spines present; marginal macroducts usually larger than dorsal ducts; dorsal ducts on pygidium arranged into distinct, transverse submedial and submarginal clusters; medial lobe either larger or smaller than second lobe</td><td rowspan="1" colspan="1">3</td></tr><tr><td rowspan="1" colspan="1">3</td><td rowspan="1" colspan="1"> Median lobes non-zygotic</td><td rowspan="1" colspan="1"><italic><tp:taxon-name>Poliaspis ceraflora</tp:taxon-name></italic> sp. n.
                                    </td></tr><tr><td rowspan="1" colspan="1">–</td><td rowspan="1" colspan="1">Median lobes zygotic</td><td rowspan="1" colspan="1">4</td></tr><tr><td rowspan="1" colspan="1">4</td><td rowspan="1" colspan="1">One gland spine on each side of each of abdominal segments 7 and 6; gland spines absent from segment 5; median lobes much smaller than second lobes</td><td rowspan="1" colspan="1"><italic><tp:taxon-name>Poliaspis callitris</tp:taxon-name></italic> comb. rev.
                                    </td></tr><tr><td rowspan="1" colspan="1">–</td><td rowspan="1" colspan="1">Two or more gland spines present on each side of each of abdominal segments 6 and 5, or on 5 and 4; median lobes prominent, much larger than second lobes</td><td rowspan="1" colspan="1">5<!--PageBreak--></td></tr><tr><td rowspan="1" colspan="1">5</td><td rowspan="1" colspan="1">Marginal macroducts not much larger than dorsal ducts on pygidium, 1 present on each side of abdominal segment 7, and in a discrete cluster of 2–5 ducts on segment 6</td><td rowspan="1" colspan="1"><italic><tp:taxon-name>Poliaspis chathamica</tp:taxon-name></italic> Henderson*
                                    </td></tr><tr><td rowspan="1" colspan="1">–</td><td rowspan="1" colspan="1">Marginal macroducts clearly larger than dorsal ducts on pygidium, 1 present on each side of abdominal segment 7, and 0 or 1 on segment 6</td><td rowspan="1" colspan="1">6</td></tr><tr><td rowspan="1" colspan="1">6</td><td rowspan="1" colspan="1">Gland spine present between medial and second lobes; cluster of gland tubercles anterior to anterior spiracles</td><td rowspan="1" colspan="1"><italic><tp:taxon-name>Poliaspis nalbo</tp:taxon-name></italic> sp. n.
                                    </td></tr><tr><td rowspan="1" colspan="1">–</td><td rowspan="1" colspan="1">Gland spine absent between medial and second lobes; no cluster of gland tubercles anterior to anterior spiracles</td><td rowspan="1" colspan="1"><italic><tp:taxon-name>Poliaspis ozothamnae</tp:taxon-name></italic> sp. n.
                                    </td></tr><tr><td rowspan="1" colspan="1">7</td><td rowspan="1" colspan="1">Body shape linear</td><td rowspan="1" colspan="1">8</td></tr><tr><td rowspan="1" colspan="1">–</td><td rowspan="1" colspan="1">Body shape fusiform, pyriform, or oval, not linear</td><td rowspan="1" colspan="1">9</td></tr><tr><td rowspan="1" colspan="1">8</td><td rowspan="1" colspan="1">Median lobes longer than wide</td><td rowspan="1" colspan="1"><italic><tp:taxon-name>Poliaspis attenuata</tp:taxon-name></italic> Brimblecombe
                                    </td></tr><tr><td rowspan="1" colspan="1">–</td><td rowspan="1" colspan="1">Median lobes wider than long</td><td rowspan="1" colspan="1"><italic><tp:taxon-name>Poliaspis elongata</tp:taxon-name></italic> Brimblecombe
                                    </td></tr><tr><td rowspan="1" colspan="1">9</td><td rowspan="1" colspan="1">Second lobes absent</td><td rowspan="1" colspan="1"><italic><tp:taxon-name>Poliaspis wilga</tp:taxon-name></italic>(Leonardi), comb. n.
                                    </td></tr><tr><td rowspan="1" colspan="1">–</td><td rowspan="1" colspan="1">Second lobes present</td><td rowspan="1" colspan="1">10</td></tr><tr><td rowspan="1" colspan="1">10</td><td rowspan="1" colspan="1">Median lobes smaller than second lobes</td><td rowspan="1" colspan="1">11</td></tr><tr><td rowspan="1" colspan="1">–</td><td rowspan="1" colspan="1">Median lobes larger than or equal to second lobes</td><td rowspan="1" colspan="1">14</td></tr><tr><td rowspan="1" colspan="1">11</td><td rowspan="1" colspan="1">Numerous marginal macroducts crowded along the pygidial margin and submargin, without a clear gap between those on each pygidial segment</td><td rowspan="1" colspan="1"><italic><tp:taxon-name>Poliaspis floccosa</tp:taxon-name></italic> Henderson*
                                    </td></tr><tr><td rowspan="1" colspan="1">–</td><td rowspan="1" colspan="1">No more than 2 enlarged macroducts on margin of each pygidial segment, with a clear gap between those on each pygidial segment</td><td rowspan="1" colspan="1">12</td></tr><tr><td rowspan="1" colspan="1">12</td><td rowspan="1" colspan="1">About 7 submedial ducts on each side of abdominal segment 6; median lobes short and broad, pygidial margin between lobes not incised</td><td rowspan="1" colspan="1"><italic><tp:taxon-name>Poliaspis nitens</tp:taxon-name></italic> Fuller
                                    </td></tr><tr><td rowspan="1" colspan="1">–</td><td rowspan="1" colspan="1">≤ Five submedial ducts on each side of abdominal segment 6; median lobes not short and broad, pygidial margin between lobes incised</td><td rowspan="1" colspan="1">13</td></tr><tr><td rowspan="1" colspan="1">13</td><td rowspan="1" colspan="1">Median lobes divergent, each lobe with rounded apex; 1–2 submedial duct on dorsal surface of abdominal segment 6; gland spines ca. 2–3 × as long as median lobes</td><td rowspan="1" colspan="1"><italic><tp:taxon-name>Poliaspis araucariae</tp:taxon-name></italic> sp. n.
                                    </td></tr><tr><td rowspan="1" colspan="1">–</td><td rowspan="1" colspan="1">Median lobes parallel, each lobe with pointed or notched apex; 2–5 ducts on dorsal surface of abdominal segment 6; gland spines ca. 4–5 × as long as median lobes</td><td rowspan="1" colspan="1"><italic><tp:taxon-name>Poliaspis exocarpi</tp:taxon-name></italic> Maskell
                                    </td></tr><tr><td rowspan="1" colspan="1">14</td><td rowspan="1" colspan="1">Median lobes prominent, with more than half total lobe length extending beyond margin</td><td rowspan="1" colspan="1">15</td></tr><tr><td rowspan="1" colspan="1">–</td><td rowspan="1" colspan="1">Much less than half total lobe length of median lobes extending beyond margin</td><td rowspan="1" colspan="1">17</td></tr><tr><td rowspan="1" colspan="1">15</td><td rowspan="1" colspan="1">One enlarged marginal macroduct on each side of abdominal segment 6; lobules of lobe 2 fused into a single triangular-shaped lobe</td><td rowspan="1" colspan="1"><italic>salicornicola</italic> Henderson*
                                    </td></tr><tr><td rowspan="1" colspan="1">–</td><td rowspan="1" colspan="1">Two marginal macroducts on each side of abdominal segment 6; second lobe bi-lobed</td><td rowspan="1" colspan="1">16</td></tr><tr><td rowspan="1" colspan="1"><!--PageBreak-->16</td><td rowspan="1" colspan="1">Median lobe zygosis a broad band, posterior spiracles with 2–35 pores, anterior spiracles with 8–150 pores</td><td rowspan="1" colspan="1"><italic><tp:taxon-name>Poliaspis lactea</tp:taxon-name></italic> (Maskell)*
                                    </td></tr><tr><td rowspan="1" colspan="1">–</td><td rowspan="1" colspan="1">Median lobe zygosis a narrow strap, posterior spiracles with 1–3 pores, anterior spiracles with 5–19 pores</td><td rowspan="1" colspan="1"><italic><tp:taxon-name>Poliaspis syringae</tp:taxon-name></italic> Laing
                                    </td></tr><tr><td rowspan="1" colspan="1">17</td><td rowspan="1" colspan="1">Submedial ducts on dorsum of abdominal segment 5 in cluster 2–3 ducts deep</td><td rowspan="1" colspan="1">18</td></tr><tr><td rowspan="1" colspan="1">–</td><td rowspan="1" colspan="1">Submedial ducts on dorsum of abdominal segment 5 in transverse linear row</td><td rowspan="1" colspan="1">19</td></tr><tr><td rowspan="1" colspan="1">18</td><td rowspan="1" colspan="1">Submedial ducts present on dorsum of abdominal segment 2; ca. 8 submedial ducts on dorsum of abdominal segment 6; median lobes divergent</td><td rowspan="1" colspan="1"><italic><tp:taxon-name>Poliaspis alluvia</tp:taxon-name></italic> sp. n.
                                    </td></tr><tr><td rowspan="1" colspan="1">–</td><td rowspan="1" colspan="1">Submedial ducts absent on dorsum of abdominal segment 2; ca. 4 submedial ducts on dorsum of abdominal segment 6; median lobes parallel</td><td rowspan="1" colspan="1"><italic><tp:taxon-name>Poliaspis incisa</tp:taxon-name></italic> Takagi and de Faveri
                                    </td></tr><tr><td rowspan="1" colspan="1">19</td><td rowspan="1" colspan="1">Second lobes without basal scleroses; marginal macroducts in a group of 2–4 each side of median lobes and a group of 3–6 on each side of segment 6</td><td rowspan="1" colspan="1"><italic><tp:taxon-name>Poliaspis raouliae</tp:taxon-name></italic> Henderson*
                                    </td></tr><tr><td rowspan="1" colspan="1">–</td><td rowspan="1" colspan="1">Second lobes with basal scleroses; 1 marginal macroduct each side of median lobes and 2 marginal macroducts on each side of segment 6</td><td rowspan="1" colspan="1">20</td></tr><tr><td rowspan="1" colspan="1">20</td><td rowspan="1" colspan="1">Gland spines ca. 1 × length of marginal macroducts</td><td rowspan="1" colspan="1"><italic><tp:taxon-name>Poliaspis media</tp:taxon-name></italic> (Maskell)*
                                    </td></tr><tr><td rowspan="1" colspan="1">–</td><td rowspan="1" colspan="1">Gland spines ca. 2–4 × length of marginal macroducts</td><td rowspan="1" colspan="1">21</td></tr><tr><td rowspan="1" colspan="1">21</td><td rowspan="1" colspan="1">Conspicuous duct spur, about as long as lateral lobule of second lobe present between medial and second lobe; usually 4 submedial ducts on dorsal surface of abdominal segment 6; pores usually absent from around posterior spiracle</td><td rowspan="1" colspan="1"><italic><tp:taxon-name>Poliaspis waibenensis</tp:taxon-name></italic> sp. n.
                                    </td></tr><tr><td rowspan="1" colspan="1">–</td><td rowspan="1" colspan="1">Conspicuous ducts spur, about as long as lateral lobule of second lobe not present between medial and second lobe; usually 2–3 submedial ducts on dorsum of abdominal segment 6; ca. 2 pores present near posterior spiracle</td><td rowspan="1" colspan="1"><italic><tp:taxon-name>Poliaspis naamba</tp:taxon-name></italic> sp. n.
                                    </td></tr></tbody></table></table-wrap></tp:treatment-sec><ref-list><ref id="B16"><mixed-citation xmlns:xlink="http://www.w3.org/1999/xlink" xlink:type="simple"><person-group><name name-style="western"><surname>Maskell</surname><given-names>WM</given-names></name></person-group> (<year>1880</year>)<article-title> Further notes on New Zealand Coccidae.</article-title><source>Transactions and Proceedings of the New Zealand Institute</source><volume>12</volume>: <fpage>291</fpage>-<lpage>301</lpage>.</mixed-citation></ref><ref id="B11"><mixed-citation xmlns:xlink="http://www.w3.org/1999/xlink" xlink:type="simple"><person-group><name name-style="western"><surname>Henderson</surname><given-names>RC</given-names></name></person-group> (<year>2011</year>)<source> Diaspididae (Insecta: Hemiptera: Coccoidea). Fauna of New Zealand 66.</source><publisher-name>Manaaki Whenua Press, Lincoln</publisher-name>, <publisher-loc>Canterbury</publisher-loc>, <lpage>275</lpage> pp.</mixed-citation></ref><ref id="B10"><mixed-citation xmlns:xlink="http://www.w3.org/1999/xlink" xlink:type="simple"><person-group><name name-style="western"><surname>Hall</surname><given-names>WJ</given-names></name></person-group> (<year>1946</year>)<article-title> On the Ethiopian Diaspidini (Coccoidea).</article-title><source>The Transactions of the Royal Entomological Society of London </source><volume>97</volume>: <fpage>497</fpage>-<lpage>583</lpage>. <ext-link ext-link-type="uri" xlink:href="http://dx.doi.org/10.1111/j.1365-2311.1946.tb00275.x" xlink:type="simple">doi: 10.1111/j.1365-2311.1946.tb00275.x</ext-link></mixed-citation></ref><ref id="B19"><mixed-citation xmlns:xlink="http://www.w3.org/1999/xlink" xlink:type="simple"><person-group><name name-style="western"><surname>Munting</surname><given-names>J</given-names></name></person-group> (<year>1965</year>)<article-title> New and little known armoured scales (Homoptera: Diaspididae) from South Africa – 2.</article-title><source>Journal of the Entomological Society of Southern Africa </source><volume>28</volume>: <fpage>179</fpage>-<lpage>216</lpage>.</mixed-citation></ref><ref id="B20"><mixed-citation xmlns:xlink="http://www.w3.org/1999/xlink" xlink:type="simple"><person-group><name name-style="western"><surname>Munting</surname><given-names>J</given-names></name></person-group> (<year>1967</year>)<article-title> New and little known armoured scales (Homoptera: Diaspididae) from South Africa – 3.</article-title><source>Journal of the Entomological Society of Southern Africa </source><volume>30</volume>: <fpage>251</fpage>-<lpage>274</lpage>.</mixed-citation></ref></ref-list></tp:taxon-treatment>
