# Supplementary material for: Revision of Poliaspis (Hemiptera, Coccoidea, Diaspididae), with descriptions of 8 new species from Australia
Source: Zookeys. 2011 Oct 14;(137):1–40. doi: 10.3897/zookeys.137.1786 (PMC3260887; doi:10.3897/zookeys.137.1786)
Supplement: XML Treatment for Poliaspis alluvia [file zookeys.137.1786-treatment2.xml]

<!DOCTYPE tp:taxon-treatment
  PUBLIC "-//TaxonX//DTD Taxonomic Treatment Publishing DTD v0 20100105//EN" "tax-treatment-NSO.dtd">
<tp:taxon-treatment xmlns:tp="http://www.plazi.org/taxpub"><tp:treatment-meta><mixed-citation publication-type="journal"><person-group><name><surname>Hardy</surname><given-names>Nate</given-names></name><name><surname>Henderson</surname><given-names>Rosa C.</given-names></name></person-group><article-title>Revision of Poliaspis (Hemiptera, Coccoidea, Diaspididae), with descriptions of 8 new species from Australia
                </article-title><source>Zookeys</source><day>14</day><month>10</month><year>2011</year><volume>2011</volume><issue>137</issue><fpage>1</fpage><lpage>40</lpage><pub-id pub-id-type="doi">10.3897/zookeys.137.1786</pub-id></mixed-citation></tp:treatment-meta><tp:nomenclature><tp:taxon-name>
                        <tp:taxon-name-part taxon-name-part-type="genus">Poliaspis</tp:taxon-name-part>
                        <tp:taxon-name-part taxon-name-part-type="species">alluvia</tp:taxon-name-part>
                    <object-id xmlns:xlink="http://www.w3.org/1999/xlink" xlink:type="simple">urn:lsid:zoobank.org:act:62654309-96F2-413D-BD3C-1DF6CFA5BCBA</object-id>
                    <object-id xmlns:xlink="http://www.w3.org/1999/xlink" xlink:type="simple">http://species-id.net/wiki/Poliaspis_alluvia</object-id>
                    </tp:taxon-name><tp:taxon-authority>Hardy &amp; Henderson</tp:taxon-authority><tp:taxon-status xmlns:xlink="http://www.w3.org/1999/xlink" xlink:type="simple">sp. n.</tp:taxon-status><xref ref-type="fig" rid="F1">Fig. 1</xref></tp:nomenclature><tp:treatment-sec sec-type="Material examined"><title>Material examined.</title><p>Holotype: 1 adult female: Australia, QLD, Mt Whitestone [<named-content xmlns:xlink="http://www.w3.org/1999/xlink" content-type="dwc:verbatimCoordinates" xlink:type="simple">-27.67, 152.16</named-content>], ex <tp:taxon-name>Loranthaceae</tp:taxon-name>, 13.6.1989, M Taylor (ANIC).
                    </p></tp:treatment-sec><tp:treatment-sec sec-type="Description"><title>Description, n=1.</title><p>Slide-mounted holotype female 952 μm long, body outline pyriform, thoracic and abdominal lobes weakly produced. Pygidium with 2 pairs of lobes; median lobes divergent, with dentate apex; margin between lobes incised to a variable degree; second lobe bi-lobed, each lobule with basal sclerosis, more strongly developed on medial lobule. Gland spines 24–38 μm long, 2–3 × length<!--PageBreak--><!--PageBreak--> of median lobes, 1 gland spine on margin of each pygidial segment; pair of setae between median lobes. Dorsal ducts smaller than marginal ducts present in rows; 8 submedial ducts present on segment 6; ca. 9 submarginal and ca. 10 submedial ducts on segment 5; ducts also present on segment 2. Perivulvar pores numerous: ca. 12 posteromedial, ca. 20 posterolateral, ca. 40 posterior, ca. 12 anteromedial, and ca. 5 anterolateral. Trilocular pores in cluster of 7–8 near anterior spiracle; 4 near posterior spiracle. Microducts few to numerous on dorsum of head, scattered anterior to anterior spiracles and mesad of gland tubercles on thorax and abdomen, few or absent on median abdomen. Antenna with 2 fleshy setae.</p></tp:treatment-sec><tp:treatment-sec sec-type="Comments"><title>Comments.</title><p>The relatively large number (ca 8) of submedial ducts on abdominal segment 6, as well as the large number of perivulvar pores (ca 90) can be used to distinguish <italic><tp:taxon-name>Poliaspis alluvia</tp:taxon-name></italic> from other species of <italic><tp:taxon-name>Poliaspis</tp:taxon-name></italic>.
                    </p></tp:treatment-sec><tp:treatment-sec sec-type="Etymology"><title>Etymology.</title><p>The species name is taken from the Latin word <italic>alluvio</italic> ,meaning flood, in commemoration of the flooding of the Brisbane river in January 2011.
                    </p><fig id="F1" position="float" orientation="portrait"><label>Figure 1.</label><caption><p><italic><tp:taxon-name>Poliaspis alluvia</tp:taxon-name></italic> Hardy and Henderson sp. n., adult female.</p></caption><graphic xmlns:xlink="http://www.w3.org/1999/xlink" xlink:href="ZooKeys-137-001-g001.jpg" position="float" orientation="portrait" xlink:type="simple"/></fig></tp:treatment-sec></tp:taxon-treatment>
