# Supplementary material for: Revision of Poliaspis (Hemiptera, Coccoidea, Diaspididae), with descriptions of 8 new species from Australia
Source: Zookeys. 2011 Oct 14;(137):1–40. doi: 10.3897/zookeys.137.1786 (PMC3260887; doi:10.3897/zookeys.137.1786)
Supplement: XML Treatment for Poliaspis araucariae [file zookeys.137.1786-treatment3.xml]

<!DOCTYPE tp:taxon-treatment
  PUBLIC "-//TaxonX//DTD Taxonomic Treatment Publishing DTD v0 20100105//EN" "tax-treatment-NSO.dtd">
<tp:taxon-treatment xmlns:tp="http://www.plazi.org/taxpub"><tp:treatment-meta><mixed-citation publication-type="journal"><person-group><name><surname>Hardy</surname><given-names>Nate</given-names></name><name><surname>Henderson</surname><given-names>Rosa C.</given-names></name></person-group><article-title>Revision of Poliaspis (Hemiptera, Coccoidea, Diaspididae), with descriptions of 8 new species from Australia
                </article-title><source>Zookeys</source><day>14</day><month>10</month><year>2011</year><volume>2011</volume><issue>137</issue><fpage>1</fpage><lpage>40</lpage><pub-id pub-id-type="doi">10.3897/zookeys.137.1786</pub-id></mixed-citation></tp:treatment-meta><tp:nomenclature><tp:taxon-name>
                        <tp:taxon-name-part taxon-name-part-type="genus">Poliaspis</tp:taxon-name-part>
                        <tp:taxon-name-part taxon-name-part-type="species">araucariae</tp:taxon-name-part>
                    <object-id xmlns:xlink="http://www.w3.org/1999/xlink" xlink:type="simple">urn:lsid:zoobank.org:act:6A0B48DA-1DC6-4F89-8429-506E76B6EE00</object-id>
                    <object-id xmlns:xlink="http://www.w3.org/1999/xlink" xlink:type="simple">http://species-id.net/wiki/Poliaspis_araucariae</object-id>
                    </tp:taxon-name><tp:taxon-authority>Hardy &amp; Henderson</tp:taxon-authority><tp:taxon-status xmlns:xlink="http://www.w3.org/1999/xlink" xlink:type="simple">sp. n.</tp:taxon-status><xref ref-type="fig" rid="F2">Fig. 2</xref></tp:nomenclature><tp:treatment-sec sec-type="Material examined"><title>Material examined.</title><p>Holotype: female: Australia, QLD, Taromeo [<named-content xmlns:xlink="http://www.w3.org/1999/xlink" content-type="dwc:verbatimCoordinates" xlink:type="simple">-26.83, 152.12</named-content>], <italic><tp:taxon-name>Araucaria bidwillii</tp:taxon-name></italic>, 1.9.1937, A Brimblecombe, 165; 1185/10387 (ANIC).
                    </p><p>Paratypes: QLD: 10 adult females: Gallangowan [<named-content xmlns:xlink="http://www.w3.org/1999/xlink" content-type="dwc:verbatimCoordinates" xlink:type="simple">-27.93, 151.67</named-content>], ex <italic><tp:taxon-name>Araucaria cunninghamii</tp:taxon-name></italic>, 15.2.1944, Se/1945 (QDPI); 8 adult females: same data as holotype (QDPI).
                    </p></tp:treatment-sec><tp:treatment-sec sec-type="Description"><title>Description, n=7.</title><p>Slide-mounted adult female 724–1658 μm long (holotype 1016 μm long), body outline fusiform-pyriform, thoracic and abdominal lobes produced. Pygidium with 2 pairs of lobes; median lobes divergent, connected medially by narrow sclerotic strap, lobes with rounded apex; margin between lobes weakly incised; second lobe bi-lobed, each lobule with basal sclerosis, more strongly developed on medial lobule. Gland spines 12–27 μm long, 2–3 × length of median lobes, 1 gland spine on margin of each pygidial segment; pair of minute setae absent between median lobes. Dorsal ducts similar in size to marginal ducts; present in rows; 1–2 submedial ducts present on segment 6; ca. 6 submarginal and ca. 5 submedial ducts on segment 5. Perivulvar pores: 5–14 posteromedial, 9–20 posterolateral, 23–27 posterior, 1–8 anteromedial, and 7–12 anterolateral. Trilocular pores in cluster of 2–4 near anterior spiracle; absent from posterior spiracle. Microducts scattered on head dorsum, anterior to anterior spiracles and mesad of gland tubercles on thorax and abdomen. Antenna with 2 fleshy setae.</p></tp:treatment-sec><tp:treatment-sec sec-type="Comments"><title>Comments.</title><p>The one or two submedial ducts on abdominal segment 6, in addition to the absence of setae between the median lobes (also absent in <italic><tp:taxon-name>Poliaspis callitris</tp:taxon-name></italic>, and <italic><tp:taxon-name>Poliaspis nitens</tp:taxon-name></italic>) can be used to distinguish <italic><tp:taxon-name>Poliaspis araucariae</tp:taxon-name></italic> from other species of <italic><tp:taxon-name>Poliaspis</tp:taxon-name></italic>.
                    </p></tp:treatment-sec><tp:treatment-sec sec-type="Etymology"><title>Etymology.</title><p>The species name refers to the host species: <italic><tp:taxon-name>Araucaria cunninghamii</tp:taxon-name></italic> and <italic><tp:taxon-name>Araucaria bidwillii</tp:taxon-name></italic>.
                    </p><fig id="F2" position="float" orientation="portrait"><label>Figure 2.</label><caption><p><italic><tp:taxon-name>Poliaspis araucariae</tp:taxon-name></italic> Hardy and Henderson sp. n., adult female.</p></caption><graphic xmlns:xlink="http://www.w3.org/1999/xlink" xlink:href="ZooKeys-137-001-g002.jpg" position="float" orientation="portrait" xlink:type="simple"/></fig></tp:treatment-sec></tp:taxon-treatment>
