# Supplementary material for: Revision of Poliaspis (Hemiptera, Coccoidea, Diaspididae), with descriptions of 8 new species from Australia
Source: Zookeys. 2011 Oct 14;(137):1–40. doi: 10.3897/zookeys.137.1786 (PMC3260887; doi:10.3897/zookeys.137.1786)
Supplement: XML Treatment for Poliapsis callitris [file zookeys.137.1786-treatment5.xml]

<!DOCTYPE tp:taxon-treatment
  PUBLIC "-//TaxonX//DTD Taxonomic Treatment Publishing DTD v0 20100105//EN" "tax-treatment-NSO.dtd">
<tp:taxon-treatment xmlns:tp="http://www.plazi.org/taxpub"><tp:treatment-meta><mixed-citation publication-type="journal"><person-group><name><surname>Hardy</surname><given-names>Nate</given-names></name><name><surname>Henderson</surname><given-names>Rosa C.</given-names></name></person-group><article-title>Revision of Poliaspis (Hemiptera, Coccoidea, Diaspididae), with descriptions of 8 new species from Australia
                </article-title><source>Zookeys</source><day>14</day><month>10</month><year>2011</year><volume>2011</volume><issue>137</issue><fpage>1</fpage><lpage>40</lpage><pub-id pub-id-type="doi">10.3897/zookeys.137.1786</pub-id></mixed-citation></tp:treatment-meta><tp:nomenclature><tp:taxon-name>
                        <tp:taxon-name-part taxon-name-part-type="genus">Poliapsis</tp:taxon-name-part>
                        <tp:taxon-name-part taxon-name-part-type="species">callitris</tp:taxon-name-part>
                    <object-id xmlns:xlink="http://www.w3.org/1999/xlink" xlink:type="simple">http://species-id.net/wiki/Poliapsis_callitris</object-id>
                    </tp:taxon-name><tp:taxon-authority>Laing</tp:taxon-authority><tp:taxon-status xmlns:xlink="http://www.w3.org/1999/xlink" xlink:type="simple">comb. rev.</tp:taxon-status><xref ref-type="fig" rid="F4">Fig. 4</xref><tp:nomenclature-citation-list><tp:nomenclature-citation><tp:taxon-name>Poliaspis callitris</tp:taxon-name><comment><xref ref-type="bibr" rid="B12">Laing, 1929</xref>: 19–20.</comment></tp:nomenclature-citation><tp:nomenclature-citation><tp:taxon-name>Lineaspis callitris</tp:taxon-name><comment>(Laing), change of combination, <xref ref-type="bibr" rid="B3">Borchsenius 1966</xref>: 103.</comment></tp:nomenclature-citation></tp:nomenclature-citation-list></tp:nomenclature><tp:treatment-sec sec-type="Material examined"><title>Material examined.</title><p>Lectotypefemale here designated, 1 of 8 specimens on slide labelled “Australia, VIC, Mallee, on <italic><tp:taxon-name>Callitris</tp:taxon-name></italic> sp., JE Dixon, no.11,1919, IBE 1385, EE Green det. <strike><italic>?Chionaspis striata</italic></strike>, <italic><tp:taxon-name>Poliaspis callitris</tp:taxon-name></italic> Laing sp. n.”The Lectotype is the only un-distorted adult female on slide. (BMNH)
                    </p><p>Paralectotypes: (i) the remaining 7 females on the lectotype slide; (ii) 2 adult females on second slide with same collection data and no BM number (BMNH).</p><p>Other Material: QLD. 3 adult females: Australia, QLD, Lake Broadwater Conservation park [<named-content xmlns:xlink="http://www.w3.org/1999/xlink" content-type="dwc:verbatimCoordinates" xlink:type="simple">-27.35, 151.1</named-content>], on stems of <italic><tp:taxon-name>Callitris</tp:taxon-name></italic> sp., 19.11.1985, J Dona<!--PageBreak--><!--PageBreak--><!--PageBreak-->ldson (QDPI); 1 adult female: Southport [<named-content xmlns:xlink="http://www.w3.org/1999/xlink" content-type="dwc:verbatimCoordinates" xlink:type="simple">-27.97, 153.41</named-content>], ex <italic><tp:taxon-name>Callitris columellaris</tp:taxon-name></italic>, 15.8.1953, A Brimblecombe (QDPI); 8 adult females: Southport [<named-content xmlns:xlink="http://www.w3.org/1999/xlink" content-type="dwc:verbatimCoordinates" xlink:type="simple">-27.97, 153.41</named-content>], <italic><tp:taxon-name>Cupressus macrocarpa</tp:taxon-name></italic>, 10.1936, A Brimblecombe (QDPI).
                    </p></tp:treatment-sec><tp:treatment-sec sec-type="Description"><title>Description, n=7.</title><p>Slide-mounted adult female 581–1188 μm long (holotype 945 μm long), body outline fusiform, without distinct thoracic and abdominal lobes. Pygidium with 2 pairs of lobes; median lobes zygotic, much smaller than medial lobule of second lobe, each lobe with pointed apex; margin between median lobes not incised; second lobe bi-lobed, lateral lobule minute in some specimens (including holotype), medial lobule with strong basal sclerosis. Gland spines 7–11 μm long, about same length as median lobes, 1 gland spine on margin of each of pygidial segments 6 and 7 (i.e. lateral of each lobe), gland spines absent from segment 5; pair of setae absent between median lobes. Dorsal ducts smaller than marginal ducts; present in rows; 2 submedial ducts present on segment 6; ca. 3 submarginal and ca. 4 submedial ducts on segment 5. Perivulvar pores: 2–5 posteromedial, 7–11 posterolateral, 5–13 posterior, 2 anteromedial, and 2–5 anterolateral. Trilocular pores in cluster of 9–15 near anterior spiracle; absent from posterior spiracle. Microducts scattered on dorsal surface of head, mesad of gland tubercles on abdomen. Antenna with 1 fleshy seta.</p></tp:treatment-sec><tp:treatment-sec sec-type="Comments"><title>Comments.</title><p>Adult females of <italic><tp:taxon-name>Poliaspis callitris</tp:taxon-name></italic> can be distinguished from other species of <italic><tp:taxon-name>Poliaspis</tp:taxon-name></italic> on the basis of (1) setae between median lobes absent (also absent in <italic><tp:taxon-name>Poliaspis araucariae</tp:taxon-name></italic> and <italic><tp:taxon-name>Poliaspis nitens</tp:taxon-name></italic>); and (2) the relatively large number of pores near anterior spiracle (9–15) and no pores near posterior spiracle (other species of <italic><tp:taxon-name>Poliaspis</tp:taxon-name></italic> having many pores near anterior spiracle have at least a few near posterior spiracle). It shares having only 1 small gland spine on the margin of abdominal segments 6 and 7 with <italic><tp:taxon-name>Poliaspis ceraflora</tp:taxon-name></italic> , but that species has non-zygotic median lobes<italic>.</italic>
                    </p><fig id="F4" position="float" orientation="portrait"><label>Figure 4.</label><caption><p><italic><tp:taxon-name>Poliaspis callitris</tp:taxon-name></italic> Laing comb. rev., adult female.</p></caption><graphic xmlns:xlink="http://www.w3.org/1999/xlink" xlink:href="ZooKeys-137-001-g004.jpg" position="float" orientation="portrait" xlink:type="simple"/></fig></tp:treatment-sec><ref-list><ref id="B12"><mixed-citation xmlns:xlink="http://www.w3.org/1999/xlink" xlink:type="simple"><person-group><name name-style="western"><surname>Laing</surname><given-names>F</given-names></name></person-group> (<year>1929</year>)<article-title> Report on Australian Coccidae.</article-title><source>Bulletin of Entomological Research </source><volume>20</volume>: <fpage>15</fpage>-<lpage>37</lpage>. <ext-link ext-link-type="uri" xlink:href="http://dx.doi.org/10.1017/S0007485300020873" xlink:type="simple">doi: 10.1017/S0007485300020873</ext-link></mixed-citation></ref><ref id="B3"><mixed-citation xmlns:xlink="http://www.w3.org/1999/xlink" xlink:type="simple"><person-group><name name-style="western"><surname>Borchsenius</surname><given-names>NS</given-names></name></person-group> (<year>1966</year>)<source> [A catalogue of the armoured scale insects (Diaspidoidea) of the world.</source><publisher-name>] Nauka</publisher-name>, <publisher-loc>Moscow &amp; Leningrad</publisher-loc>, <lpage>449</lpage> pp.[In Russian]</mixed-citation></ref></ref-list></tp:taxon-treatment>
