# Supplementary material for: Revision of Poliaspis (Hemiptera, Coccoidea, Diaspididae), with descriptions of 8 new species from Australia
Source: Zookeys. 2011 Oct 14;(137):1–40. doi: 10.3897/zookeys.137.1786 (PMC3260887; doi:10.3897/zookeys.137.1786)
Supplement: XML Treatment for Poliaspis ceraflora [file zookeys.137.1786-treatment6.xml]

<!DOCTYPE tp:taxon-treatment
  PUBLIC "-//TaxonX//DTD Taxonomic Treatment Publishing DTD v0 20100105//EN" "tax-treatment-NSO.dtd">
<tp:taxon-treatment xmlns:tp="http://www.plazi.org/taxpub"><tp:treatment-meta><mixed-citation publication-type="journal"><person-group><name><surname>Hardy</surname><given-names>Nate</given-names></name><name><surname>Henderson</surname><given-names>Rosa C.</given-names></name></person-group><article-title>Revision of Poliaspis (Hemiptera, Coccoidea, Diaspididae), with descriptions of 8 new species from Australia
                </article-title><source>Zookeys</source><day>14</day><month>10</month><year>2011</year><volume>2011</volume><issue>137</issue><fpage>1</fpage><lpage>40</lpage><pub-id pub-id-type="doi">10.3897/zookeys.137.1786</pub-id></mixed-citation></tp:treatment-meta><tp:nomenclature><tp:taxon-name>
                        <tp:taxon-name-part taxon-name-part-type="genus">Poliaspis</tp:taxon-name-part>
                        <tp:taxon-name-part taxon-name-part-type="species">ceraflora</tp:taxon-name-part>
                    <object-id xmlns:xlink="http://www.w3.org/1999/xlink" xlink:type="simple">urn:lsid:zoobank.org:act:1C15AF8B-51E2-4C01-B689-1D43E4598E3F</object-id>
                    <object-id xmlns:xlink="http://www.w3.org/1999/xlink" xlink:type="simple">http://species-id.net/wiki/Poliaspis_ceraflora</object-id>
                    </tp:taxon-name><tp:taxon-authority>Hardy &amp; Henderson</tp:taxon-authority><tp:taxon-status xmlns:xlink="http://www.w3.org/1999/xlink" xlink:type="simple">sp. n.</tp:taxon-status><xref ref-type="fig" rid="F5">Fig. 5</xref></tp:nomenclature><tp:treatment-sec sec-type="Material examined"><title>Material examined.</title><p>Holotype: female: Australia, WA, Perth [<named-content xmlns:xlink="http://www.w3.org/1999/xlink" content-type="dwc:verbatimCoordinates" xlink:type="simple">-31.95, 115.86</named-content>], ex <italic><tp:taxon-name>Chamelaucium uncinatum</tp:taxon-name></italic>, 7.1989, J Donaldson (ANIC).
                    </p><p>Paratypes: WA. 5 adult females: same data as holotype (QDPI); 6 adult females: Perth City Council Nursery, ex <italic><tp:taxon-name>Melaleuca</tp:taxon-name></italic> sp., 8.1973 (ANIC).
                    </p></tp:treatment-sec><tp:treatment-sec sec-type="Description"><title>Description, n=10.</title><p>Slide-mounted adult female 807–1639 μm long (holotype 1076 μm long), body outline pyriform, thoracic and abdominal lobes weakly produced (undulate). Pygidium with 2 pairs of lobes; median lobes non-zygotic (separate), each lobe with rounded apex; margin between median lobes not incised; second lobe bi-lobed, lateral lobule minute, medial lobule with small basal sclerosis. Gland spines minute, 7–11 μm long, 1 gland spine lateral of each lobe; pair of setae absent between median lobes. Dorsal ducts smaller than marginal <!--PageBreak--><!--PageBreak-->ducts; present in non-linear clusters; ca. 4 submedial ducts present on segment 6; ca. 6 submarginal and ca. 8 submedial ducts on segment 5. Marginal ducts: 1 on segment 7, 3 on segment 6, 3–4 on segment 5. Perivulvar pores: 4–5 posteromedial, 9–11 posterolateral, 15–24 posterior, 4–5 anteromedial, and 4–6 anterolateral. Trilocular pores in cluster of 4–5 near anterior spiracle; absent from posterior spiracle. Microducts numerous on dorsal surface of head, scattered mesad of gland tubercles on thorax, in medial and submarginal areas of abdomen. Antenna with 1 fleshy seta.</p></tp:treatment-sec><tp:treatment-sec sec-type="Comments"><title>Comments.</title><p>This is the only species of <italic><tp:taxon-name>Poliaspis</tp:taxon-name></italic> with non-zygotic median lobes. The two pairs of minute gland spines are also distinctive, although <italic><tp:taxon-name>Poliaspis callitris</tp:taxon-name></italic> Laing shares the character of possessing only two pairs of small gland spines.
                    </p></tp:treatment-sec><tp:treatment-sec sec-type="Etymology"><title>Etymology.</title><p>The species name is derived from the Latin words for wax (<italic>cera</italic>) and flower (<italic>floris</italic>), in reference to the common name, wax flower, of the host plant genus <italic><tp:taxon-name>Chamelaucium</tp:taxon-name></italic>.
                    </p><fig id="F5" position="float" orientation="portrait"><label>Figure 5.</label><caption><p><italic><tp:taxon-name>Poliaspis ceraflora</tp:taxon-name></italic> Hardy and Henderson sp. n., adult female.</p></caption><graphic xmlns:xlink="http://www.w3.org/1999/xlink" xlink:href="ZooKeys-137-001-g005.jpg" position="float" orientation="portrait" xlink:type="simple"/></fig></tp:treatment-sec></tp:taxon-treatment>
