# Supplementary material for: Revision of Poliaspis (Hemiptera, Coccoidea, Diaspididae), with descriptions of 8 new species from Australia
Source: Zookeys. 2011 Oct 14;(137):1–40. doi: 10.3897/zookeys.137.1786 (PMC3260887; doi:10.3897/zookeys.137.1786)
Supplement: XML Treatment for Poliaspis elongata [file zookeys.137.1786-treatment7.xml]

<!DOCTYPE tp:taxon-treatment
  PUBLIC "-//TaxonX//DTD Taxonomic Treatment Publishing DTD v0 20100105//EN" "tax-treatment-NSO.dtd">
<tp:taxon-treatment xmlns:tp="http://www.plazi.org/taxpub"><tp:treatment-meta><mixed-citation publication-type="journal"><person-group><name><surname>Hardy</surname><given-names>Nate</given-names></name><name><surname>Henderson</surname><given-names>Rosa C.</given-names></name></person-group><article-title>Revision of Poliaspis (Hemiptera, Coccoidea, Diaspididae), with descriptions of 8 new species from Australia
                </article-title><source>Zookeys</source><day>14</day><month>10</month><year>2011</year><volume>2011</volume><issue>137</issue><fpage>1</fpage><lpage>40</lpage><pub-id pub-id-type="doi">10.3897/zookeys.137.1786</pub-id></mixed-citation></tp:treatment-meta><tp:nomenclature><tp:taxon-name>
                        <tp:taxon-name-part taxon-name-part-type="genus">Poliaspis</tp:taxon-name-part>
                        <tp:taxon-name-part taxon-name-part-type="species">elongata</tp:taxon-name-part>
                    <object-id xmlns:xlink="http://www.w3.org/1999/xlink" xlink:type="simple">http://species-id.net/wiki/Poliaspis_elongata</object-id>
                    </tp:taxon-name><tp:taxon-authority>Brimblecombe</tp:taxon-authority><xref ref-type="fig" rid="F6">Fig. 6</xref><tp:nomenclature-citation-list><tp:nomenclature-citation><tp:taxon-name>Poliaspis elongata</tp:taxon-name><comment><xref ref-type="bibr" rid="B4">Brimblecombe, 1959</xref>: 403–405</comment></tp:nomenclature-citation></tp:nomenclature-citation-list></tp:nomenclature><tp:treatment-sec sec-type="Material examined"><title>Material examined.</title><p>Paratypes: QLD. 6 adult females: Tugun [<named-content xmlns:xlink="http://www.w3.org/1999/xlink" content-type="dwc:verbatimCoordinates" xlink:type="simple">-28.14, 153.5</named-content>], ex <italic><tp:taxon-name>Leptospermum whitei</tp:taxon-name></italic>, 30.9.1947, A Brimblecombe (QDPI).
                    </p></tp:treatment-sec><tp:treatment-sec sec-type="Description"><title>Description, n=6.</title><p>Slide-mounted adult female 1323–1886 μm long, body outline linear, with margins of anterior abdominal segments distinctly lobed. Pygidium with 2 pairs of lobes; median lobes zygotic, each lobe wider than long, with rounded apex; margin between lobes not deeply incised; second lobe bi-lobed, lateral lobule small, medial lobule with strong basal sclerosis. Gland spines 22–40 μm long, about 3 × length of median lobes, 1 gland spine on lateral margin of each pygidial segment; pair of minute setae between median lobes. Dorsal ducts smaller than marginal ducts; present in loose rows; 3 submedial ducts present on segment 6; ca. 4 submarginal and ca. 8 submedial ducts on segment 5. Perivulvar pores: 5–8 posteromedial, 8–12 posterolateral, 17–20 posterior, 5–8 anteromedial, and 3–7 anterolateral. Trilocular pores in cluster of 4 near anterior spiracle; absent from posterior spiracle. Microducts numerous on dorsal surface of head, scattered on ventral surface of abdomen. Antenna with 1 fleshy seta.</p></tp:treatment-sec><tp:treatment-sec sec-type="Comments"><title>Comments.</title><p>Adult females of <italic><tp:taxon-name>Poliaspis elongata</tp:taxon-name></italic> are most similar to <italic><tp:taxon-name>Poliaspis attenuata</tp:taxon-name></italic>. See comments under <italic><tp:taxon-name>Poliaspis attenuata</tp:taxon-name></italic> for discussion<!--PageBreak--><!--PageBreak-->.
                    </p><fig id="F6" position="float" orientation="portrait"><label>Figure 6.</label><caption><p><italic><tp:taxon-name>Poliaspis elongata</tp:taxon-name></italic> Brimblecombe, adult female.</p></caption><graphic xmlns:xlink="http://www.w3.org/1999/xlink" xlink:href="ZooKeys-137-001-g006.jpg" position="float" orientation="portrait" xlink:type="simple"/></fig></tp:treatment-sec><ref-list><ref id="B4"><mixed-citation xmlns:xlink="http://www.w3.org/1999/xlink" xlink:type="simple"><person-group><name name-style="western"><surname>Brimblecombe</surname><given-names>AR</given-names></name></person-group> (<year>1959</year>)<article-title> Studies of the Coccoidea. 10. New species of Diaspididae.</article-title><source>Queensland Journal of Agricultural Science </source><volume>16</volume>: <fpage>381</fpage>-<lpage>407</lpage>.</mixed-citation></ref></ref-list></tp:taxon-treatment>
