# Supplementary material for: Revision of Poliaspis (Hemiptera, Coccoidea, Diaspididae), with descriptions of 8 new species from Australia
Source: Zookeys. 2011 Oct 14;(137):1–40. doi: 10.3897/zookeys.137.1786 (PMC3260887; doi:10.3897/zookeys.137.1786)
Supplement: XML Treatment for Poliaspis exocarpi [file zookeys.137.1786-treatment8.xml]

<!DOCTYPE tp:taxon-treatment
  PUBLIC "-//TaxonX//DTD Taxonomic Treatment Publishing DTD v0 20100105//EN" "tax-treatment-NSO.dtd">
<tp:taxon-treatment xmlns:tp="http://www.plazi.org/taxpub"><tp:treatment-meta><mixed-citation publication-type="journal"><person-group><name><surname>Hardy</surname><given-names>Nate</given-names></name><name><surname>Henderson</surname><given-names>Rosa C.</given-names></name></person-group><article-title>Revision of Poliaspis (Hemiptera, Coccoidea, Diaspididae), with descriptions of 8 new species from Australia
                </article-title><source>Zookeys</source><day>14</day><month>10</month><year>2011</year><volume>2011</volume><issue>137</issue><fpage>1</fpage><lpage>40</lpage><pub-id pub-id-type="doi">10.3897/zookeys.137.1786</pub-id></mixed-citation></tp:treatment-meta><tp:nomenclature><tp:taxon-name>
                        <tp:taxon-name-part taxon-name-part-type="genus">Poliaspis</tp:taxon-name-part>
                        <tp:taxon-name-part taxon-name-part-type="species">exocarpi</tp:taxon-name-part>
                    <object-id xmlns:xlink="http://www.w3.org/1999/xlink" xlink:type="simple">http://species-id.net/wiki/Poliaspis_exocarpi</object-id>
                    </tp:taxon-name><tp:taxon-authority>Maskell</tp:taxon-authority><xref ref-type="fig" rid="F7">Fig. 7</xref><tp:nomenclature-citation-list><tp:nomenclature-citation><tp:taxon-name>Poliaspis exocarpi</tp:taxon-name><comment><xref ref-type="bibr" rid="B17">Maskell, 1892</xref>: 17.</comment></tp:nomenclature-citation></tp:nomenclature-citation-list></tp:nomenclature><tp:treatment-sec sec-type="Material examined"><title>Material examined.</title><p>Lectotype: female, here designated to preserve nomenclatural stability. On an original slide labelled “<italic><tp:taxon-name>Poliaspis exocarpi</tp:taxon-name></italic>, adult female, 1891, W.M.M.”. AUSTRALIA, Mordialloc [<named-content xmlns:xlink="http://www.w3.org/1999/xlink" content-type="dwc:verbatimCoordinates" xlink:type="simple">-38.00, 145.09</named-content>], near Melbourne, on <italic><tp:taxon-name>Exocarpus cupressiformis</tp:taxon-name></italic>, by Mr. French (NZAC). Paralectotypes: (i) 1 female, slide label data as above (NZAC); (ii) (not examined) 1 (BMNH); 12 (USNM).
                    </p><p>Other material: QLD. 1 adult female: Amamoor [<named-content xmlns:xlink="http://www.w3.org/1999/xlink" content-type="dwc:verbatimCoordinates" xlink:type="simple">-26.35, 152.68</named-content>], ex pumpkin, 8.12.1927, H 151a (QDPI); 1 adult female: Amamoor [<named-content xmlns:xlink="http://www.w3.org/1999/xlink" content-type="dwc:verbatimCoordinates" xlink:type="simple">-26.35, 152.68</named-content>], ex <italic><tp:taxon-name>Cucurbita maxima</tp:taxon-name></italic>, 12.12.1927, H 151b (QDPI); 13 adult females: Bamaga [<named-content xmlns:xlink="http://www.w3.org/1999/xlink" content-type="dwc:verbatimCoordinates" xlink:type="simple">-10.89, 142.39</named-content>], on leaves of <italic><tp:taxon-name>Asteromyrtus lysicephala</tp:taxon-name></italic>, 10.9.1983, J Donaldson (QDPI); 3 adult females: Chinchilla [<named-content xmlns:xlink="http://www.w3.org/1999/xlink" content-type="dwc:verbatimCoordinates" xlink:type="simple">-26.74, 150.63</named-content>], ex <italic><tp:taxon-name>Eremocitrus glauca</tp:taxon-name></italic>, 1.12.1981, J Baker (QDPI); 9 adult females: Dalby-Tara-St George Road Junction, on stems of <italic><tp:taxon-name>Apophyllum anomalum</tp:taxon-name></italic>, 21.11.1985, J Donaldson (QDPI); 4 adult females: Dauan Island [<named-content xmlns:xlink="http://www.w3.org/1999/xlink" content-type="dwc:verbatimCoordinates" xlink:type="simple">-9.43, 142.53</named-content>], on leaves, 25.6.1995, J Grimshaw, JFG 2722 (QDPI); 4 adult females: Drillham [<named-content xmlns:xlink="http://www.w3.org/1999/xlink" content-type="dwc:verbatimCoordinates" xlink:type="simple">-26.64, 149.98</named-content>], on leaves of <italic><tp:taxon-name>Geijera parviflora</tp:taxon-name></italic>, 30.4.1953, A Brimblecombe (QDPI); 7 adult females: Emu Vale [<named-content xmlns:xlink="http://www.w3.org/1999/xlink" content-type="dwc:verbatimCoordinates" xlink:type="simple">-28.23, 152.25</named-content>], ex <italic><tp:taxon-name>Euroschinus falcata</tp:taxon-name></italic>, 12.2.1939, A Brimblecombe, 399 (QDPI); 13 adult females: Fletcher [<named-content xmlns:xlink="http://www.w3.org/1999/xlink" content-type="dwc:verbatimCoordinates" xlink:type="simple">-28.77, 151.87</named-content>], ex <italic><tp:taxon-name>Jacksonia scoparia</tp:taxon-name></italic>, 11.1949, (QDPI); 4 adult females: Gabba Island [<named-content xmlns:xlink="http://www.w3.org/1999/xlink" content-type="dwc:verbatimCoordinates" xlink:type="simple">-9.77, 142.63</named-content>], on leaves of <italic><tp:taxon-name>Exocarpus latiflolius</tp:taxon-name></italic>, 13.6.2000, J Grimshaw, JFG 5107 (QDPI); 4 adult females: Gabba Island [<named-content xmlns:xlink="http://www.w3.org/1999/xlink" content-type="dwc:verbatimCoordinates" xlink:type="simple">-9.77, 142.63</named-content>], on leaves of <italic><tp:taxon-name>Exocarpus latiflolius</tp:taxon-name></italic>, 4.6.2003, J Grimshaw (QDPI); 1 adult female: Hopevale [<named-content xmlns:xlink="http://www.w3.org/1999/xlink" content-type="dwc:verbatimCoordinates" xlink:type="simple">-15.29, 145.11</named-content>], ex <italic><tp:taxon-name>Cycas</tp:taxon-name></italic> sp., 6.6.2000, B Waterhouse, JFG 5380 (QDPI); 10 adult females: Imbil [<named-content xmlns:xlink="http://www.w3.org/1999/xlink" content-type="dwc:verbatimCoordinates" xlink:type="simple">-26.47, 152.7</named-content>], ex <italic><tp:taxon-name>Euroschinus falcata</tp:taxon-name></italic>, 10.1936 (QDPI); 7 adult females: Jandowae [<named-content xmlns:xlink="http://www.w3.org/1999/xlink" content-type="dwc:verbatimCoordinates" xlink:type="simple">-26.78, 151.11</named-content>], on leaves of <italic><tp:taxon-name>Eremocitrus glauca</tp:taxon-name></italic>, 26.6.1989, J McAlpine, N5149 (QDPI); 3 adult females: Lake Broadwater Conservation park [<named-content xmlns:xlink="http://www.w3.org/1999/xlink" content-type="dwc:verbatimCoordinates" xlink:type="simple">-27.35, 151.1</named-content>], on leaves of <italic><tp:taxon-name>Amyema congener</tp:taxon-name></italic>, 21.11.1985, J Donaldson (QDPI); 5 adult females: Punsand Bay [<named-content xmlns:xlink="http://www.w3.org/1999/xlink" content-type="dwc:verbatimCoordinates" xlink:type="simple">-10.87, 142.39</named-content>], on leaves of <italic><tp:taxon-name>Garcinia warvenii</tp:taxon-name></italic>, 24.7.2003, J Grimshaw, (QDPI); 7 adult females: Texas [<named-content xmlns:xlink="http://www.w3.org/1999/xlink" content-type="dwc:verbatimCoordinates" xlink:type="simple">-28.85, 151.17</named-content>], ex <italic><tp:taxon-name>Geijera parviflora</tp:taxon-name></italic>, 10.1954, A Brimblecombe (QDPI); 2 adult females: Yarraman [<named-content xmlns:xlink="http://www.w3.org/1999/xlink" content-type="dwc:verbatimCoordinates" xlink:type="simple">-26.84, 151.98</named-content>]<bold>,</bold> ex <italic><tp:taxon-name>Xanthoxylon brachyacanthum</tp:taxon-name></italic>, 6.6.1947, A Brimblecombe, IIE number 1283/10665 (BMNH). VIC. 3 adult females: Dandenong Range [<named-content xmlns:xlink="http://www.w3.org/1999/xlink" content-type="dwc:verbatimCoordinates" xlink:type="simple">-37.83, 145.35</named-content>]<bold>, </bold>ex <italic><tp:taxon-name>Exocarpus stricta</tp:taxon-name></italic>, E Green, BM Reg. Number 1926–415 (BMNH).
                    </p></tp:treatment-sec><tp:treatment-sec sec-type="Description"><title>Description, n=10.</title><p>Slide-mounted adult female 847–1544 μm long, body outline pyriform to fusiform, with weakly-developed lobes on pre-pygidial abdominal segments. Pygidium with 2 pairs of lobes; median lobes zygotic, parallel, each lobe about as wide as long, with pointed apex, 1–2 notches present in some specimens; margin between median lobes weakly incised; second lobe bi-lobed, lobules similar in size, medial lobule with basal sclerosis. Gland spines 27–43 μm long, about 4–5 × length of <!--PageBreak--><!--PageBreak-->median lobes, 1 gland spine on lateral margin of each pygidial segment; pair of setae between median lobes. Dorsal ducts smaller than marginal ducts; present in transverse linear rows; 2–5 submedial ducts present on segment 6; ca. 4 submarginal and ca. 4 submedial ducts on segment 5. Perivulvar pores: 1–3 posteromedial, 6–15 posterolateral, 12–24 posterior, 2–3 anteromedial, and 2–7 anterolateral. Trilocular pores in cluster of 1–8 near anterior spiracle; 0–3 around posterior spiracle. Microducts scattered on dorsal surface of head, plus ventral surface of abdomen. Antenna with 1 fleshy seta.</p></tp:treatment-sec><tp:treatment-sec sec-type="Comments"><title>Comments.</title><p><italic><tp:taxon-name>Poliaspis exocarpi</tp:taxon-name></italic> is far and away the most polyphagous and wide spread species of <italic><tp:taxon-name>Poliaspis</tp:taxon-name></italic> in Australia. There is also a considerable amount of morphological variation present among samples (e.g. the number of submedial ducts on dorsum of abdominal segment 6). The relatively small size of the median lobes (smaller than or equal in size to second lobes) and the relatively long size of the gland spines (up to 43 μm, about 5 × length of medial lobes) are also diagnostic.
                    </p><fig id="F7" position="float" orientation="portrait"><label>Figure 7.</label><caption><p><italic><tp:taxon-name>Poliaspis exocarpi</tp:taxon-name></italic> Maskell, adult female.</p></caption><graphic xmlns:xlink="http://www.w3.org/1999/xlink" xlink:href="ZooKeys-137-001-g007.jpg" position="float" orientation="portrait" xlink:type="simple"/></fig></tp:treatment-sec><ref-list><ref id="B17"><mixed-citation xmlns:xlink="http://www.w3.org/1999/xlink" xlink:type="simple"><person-group><name name-style="western"><surname>Maskell</surname><given-names>WM</given-names></name></person-group> (<year>1892</year>)<article-title> Further coccid notes: with descriptions of new species, and remarks on coccids from New Zealand, Australia and elsewhere.</article-title><source>Transactions and Proceedings of the New Zealand Institute </source><volume>24</volume>: <fpage>1</fpage>-<lpage>64</lpage>.</mixed-citation></ref></ref-list></tp:taxon-treatment>
