# Supplementary material for: Revision of Poliaspis (Hemiptera, Coccoidea, Diaspididae), with descriptions of 8 new species from Australia
Source: Zookeys. 2011 Oct 14;(137):1–40. doi: 10.3897/zookeys.137.1786 (PMC3260887; doi:10.3897/zookeys.137.1786)
Supplement: XML Treatment for Poliaspis media [file zookeys.137.1786-treatment9.xml]

<!DOCTYPE tp:taxon-treatment
  PUBLIC "-//TaxonX//DTD Taxonomic Treatment Publishing DTD v0 20100105//EN" "tax-treatment-NSO.dtd">
<tp:taxon-treatment xmlns:tp="http://www.plazi.org/taxpub"><tp:treatment-meta><mixed-citation publication-type="journal"><person-group><name><surname>Hardy</surname><given-names>Nate</given-names></name><name><surname>Henderson</surname><given-names>Rosa C.</given-names></name></person-group><article-title>Revision of Poliaspis (Hemiptera, Coccoidea, Diaspididae), with descriptions of 8 new species from Australia
                </article-title><source>Zookeys</source><day>14</day><month>10</month><year>2011</year><volume>2011</volume><issue>137</issue><fpage>1</fpage><lpage>40</lpage><pub-id pub-id-type="doi">10.3897/zookeys.137.1786</pub-id></mixed-citation></tp:treatment-meta><tp:nomenclature><tp:taxon-name>
                        <tp:taxon-name-part taxon-name-part-type="genus">Poliaspis</tp:taxon-name-part>
                        <tp:taxon-name-part taxon-name-part-type="species">media</tp:taxon-name-part>
                    <object-id xmlns:xlink="http://www.w3.org/1999/xlink" xlink:type="simple">http://species-id.net/wiki/Poliaspis_media</object-id>
                    </tp:taxon-name><tp:taxon-authority>Maskell</tp:taxon-authority><xref ref-type="fig" rid="F8">Fig. 8</xref><tp:nomenclature-citation-list><tp:nomenclature-citation><tp:taxon-name>Poliaspis media</tp:taxon-name><comment><xref ref-type="bibr" rid="B16">Maskell, 1880</xref>: 293</comment></tp:nomenclature-citation><tp:nomenclature-citation><tp:taxon-name>Poliaspis cycadis</tp:taxon-name><comment><xref ref-type="bibr" rid="B5">Comstock, 1883</xref>: 126–128. Syn. nov.</comment></tp:nomenclature-citation><tp:nomenclature-citation><tp:taxon-name>Poliaspis gaultheriae</tp:taxon-name><comment><xref ref-type="bibr" rid="B9">Green, 1920</xref>: 126–129. Syn. nov.</comment></tp:nomenclature-citation></tp:nomenclature-citation-list></tp:nomenclature><tp:treatment-sec sec-type="Material examined"><title>Material examined.</title><p><italic><tp:taxon-name>Poliaspis media</tp:taxon-name></italic> Maskell
                    </p><p><bold>Lectotype</bold> designated by <xref ref-type="bibr" rid="B11">Henderson (2011)</xref>. Female, New Zealand, labelled “Poliaspis media, females, from Leucopogon Fraseri (epacrid), June 1878 W.M.M.” (NZAC). This is one of 3 slides remounted from 1 original Maskell slide by RC Henderson, 2001.
                    </p><p><italic><tp:taxon-name>Poliaspis cycadis</tp:taxon-name></italic> Comstock
                    </p><p><bold>Lectotype </bold>female here designated, the middle female of 3 on an original slide with two labels: (a) “<italic><tp:taxon-name>Poliaspis cycadis</tp:taxon-name></italic> Comst. [= undeciphered word],” (b) “816, <italic><tp:taxon-name>Poliaspis cycadis</tp:taxon-name></italic>, C.P. &amp; Glye,” both labels outlined in red and the coverslip ringed in black. USA: Washington DC, in conservatory, ex <italic><tp:taxon-name>Cycas revoluta</tp:taxon-name></italic> (USNM)
                    </p><p>Paralectotypes: (i) the remaining 2 females on the lectotype slide; (ii) 1 female, same collection data (part of type material), subsequently remounted (BMNH); (iii) 2 females, each on a separate slide labelled: <italic><tp:taxon-name>Poliaspis cycadis</tp:taxon-name></italic> Comst., Type, on <italic><tp:taxon-name>Dion edulis</tp:taxon-name></italic>, Dept. Agr. D.C.; these subsequently remounted, and with scale cover under separate glass cover slip (USNM).
                    </p><p><italic><tp:taxon-name>Poliaspis gautheriae</tp:taxon-name></italic> Green
                    </p><p><bold>Lectotype</bold> female here designated, the female third from the label “TYPE” and marked with an arrow on the slide, in a row of 6 females: on <italic><tp:taxon-name>Gaultheria depressa</tp:taxon-name></italic>, Botanic Gardens, Edinburgh, Scotland; additional data on envelope: Coll. W. Evans, Oct 1919 (BMNH)<!--PageBreak--><!--PageBreak-->.
                    </p><p>Paralectotypes, all with same collection data: (i) the other 5 females and 4 2nd-exuvia on the lectotype slide; (ii) 7 females, 4 2nd-exuvia and 1 1st-exuvium; (iii) 3 females; (iv) 4 females, on <italic><tp:taxon-name>Gaultheria</tp:taxon-name></italic> ‘cycadis’ (under glass), November 1919, ex coll. E.E. Green (BMNH).
                    </p></tp:treatment-sec><tp:treatment-sec sec-type="Comments"><title>Comments.</title><p>The type material of <italic><tp:taxon-name>Poliaspis cycadis</tp:taxon-name></italic> is morphologically inseparable from <italic><tp:taxon-name>Poliaspis media</tp:taxon-name></italic>. Both species were discovered at about the same time (1880s) and at first the host differences (cycads versus wide host range) and geographic disjunction of North America and New Zealand presented a conundrum. Examination of the type material of <italic><tp:taxon-name>Poliaspis gaultheriae</tp:taxon-name></italic>, previously synonymized with <italic><tp:taxon-name>Poliaspis cycadis</tp:taxon-name></italic> by <xref ref-type="bibr" rid="B1">Balachowsky (1954)</xref>, revealed it to be conspecific, but the only recorded host of <italic><tp:taxon-name>Poliaspis gaultheria</tp:taxon-name></italic>e was <italic><tp:taxon-name>Gaultheria depressa</tp:taxon-name></italic>, an endemic New Zealand plant that had been transported from NZ to Scotland. Thus the logical connection to <italic><tp:taxon-name>Poliaspis media</tp:taxon-name></italic> as the senior synonym became more credible. A further point is that specimens identified as <italic><tp:taxon-name>Poliaspis cycadis</tp:taxon-name></italic> collected on <italic><tp:taxon-name>Cycas revoluta</tp:taxon-name></italic> from Kew Gardens, UK, 1887, Coll. J.W. Douglas, are misidentifications of a mixture of <italic><tp:taxon-name>Poliaspis syringae</tp:taxon-name></italic> Laing and <italic><tp:taxon-name>Furchadaspis zamiae</tp:taxon-name></italic> (Morgan). We suggest that various collections of <italic><tp:taxon-name>Poliaspis</tp:taxon-name></italic> species on cycads may be chance populations on these host plants.
                    </p><fig id="F8" position="float" orientation="portrait"><label>Figure 8.</label><caption><p><italic><tp:taxon-name>Poliaspis media</tp:taxon-name></italic> Maskell, adult female.</p></caption><graphic xmlns:xlink="http://www.w3.org/1999/xlink" xlink:href="ZooKeys-137-001-g008.jpg" position="float" orientation="portrait" xlink:type="simple"/></fig></tp:treatment-sec><ref-list><ref id="B16"><mixed-citation xmlns:xlink="http://www.w3.org/1999/xlink" xlink:type="simple"><person-group><name name-style="western"><surname>Maskell</surname><given-names>WM</given-names></name></person-group> (<year>1880</year>)<article-title> Further notes on New Zealand Coccidae.</article-title><source>Transactions and Proceedings of the New Zealand Institute</source><volume>12</volume>: <fpage>291</fpage>-<lpage>301</lpage>.</mixed-citation></ref><ref id="B5"><mixed-citation xmlns:xlink="http://www.w3.org/1999/xlink" xlink:type="simple"><!--PageBreak--><!--PageBreak--><person-group><name name-style="western"><surname>Comstock</surname><given-names>JH</given-names></name></person-group> (<year>1883</year>)<article-title> Second report on scale insects, including monograph of the subfamily Diaspinae of the family Coccidae and a list, with notes of the other species of scale insects found in North America.</article-title><source>Department of Entomology Report, Cornell University Agricultural Experiment Station </source><volume>2</volume>: <fpage>47</fpage>-<lpage>142</lpage>.</mixed-citation></ref><ref id="B9"><mixed-citation xmlns:xlink="http://www.w3.org/1999/xlink" xlink:type="simple"><person-group><name name-style="western"><surname>Green</surname><given-names>EE</given-names></name></person-group> (<year>1920</year>)<article-title> Observations on British Coccidae. No. V.</article-title><source>Entomologist’s Monthly Magazine </source><volume>56</volume>: <fpage>114</fpage>-<lpage>130</lpage>.</mixed-citation></ref><ref id="B11"><mixed-citation xmlns:xlink="http://www.w3.org/1999/xlink" xlink:type="simple"><person-group><name name-style="western"><surname>Henderson</surname><given-names>RC</given-names></name></person-group> (<year>2011</year>)<source> Diaspididae (Insecta: Hemiptera: Coccoidea). Fauna of New Zealand 66.</source><publisher-name>Manaaki Whenua Press, Lincoln</publisher-name>, <publisher-loc>Canterbury</publisher-loc>, <lpage>275</lpage> pp.</mixed-citation></ref><ref id="B1"><mixed-citation xmlns:xlink="http://www.w3.org/1999/xlink" xlink:type="simple"><person-group><name name-style="western"><surname>Balachowsky</surname><given-names>AS</given-names></name></person-group> (<year>1954</year>)<source> Les cochenilles Paléarctiques de la tribu des Diaspidini.</source><publisher-name>Memmoires Scientifiques de l’Institut Pasteur</publisher-name>, <publisher-loc>Paris</publisher-loc>, <lpage>450</lpage> pp.</mixed-citation></ref></ref-list></tp:taxon-treatment>
