# Supplementary material for: Revision of Poliaspis (Hemiptera, Coccoidea, Diaspididae), with descriptions of 8 new species from Australia
Source: Zookeys. 2011 Oct 14;(137):1–40. doi: 10.3897/zookeys.137.1786 (PMC3260887; doi:10.3897/zookeys.137.1786)
Supplement: XML Treatment for Poliaspis naamba [file zookeys.137.1786-treatment10.xml]

<!DOCTYPE tp:taxon-treatment
  PUBLIC "-//TaxonX//DTD Taxonomic Treatment Publishing DTD v0 20100105//EN" "tax-treatment-NSO.dtd">
<tp:taxon-treatment xmlns:tp="http://www.plazi.org/taxpub"><tp:treatment-meta><mixed-citation publication-type="journal"><person-group><name><surname>Hardy</surname><given-names>Nate</given-names></name><name><surname>Henderson</surname><given-names>Rosa C.</given-names></name></person-group><article-title>Revision of Poliaspis (Hemiptera, Coccoidea, Diaspididae), with descriptions of 8 new species from Australia
                </article-title><source>Zookeys</source><day>14</day><month>10</month><year>2011</year><volume>2011</volume><issue>137</issue><fpage>1</fpage><lpage>40</lpage><pub-id pub-id-type="doi">10.3897/zookeys.137.1786</pub-id></mixed-citation></tp:treatment-meta><tp:nomenclature><tp:taxon-name>
                        <tp:taxon-name-part taxon-name-part-type="genus">Poliaspis</tp:taxon-name-part>
                        <tp:taxon-name-part taxon-name-part-type="species">naamba</tp:taxon-name-part>
                    <object-id xmlns:xlink="http://www.w3.org/1999/xlink" xlink:type="simple">urn:lsid:zoobank.org:act:4B995A20-0F3B-47C9-97EB-97CC3B0B52DC</object-id>
                    <object-id xmlns:xlink="http://www.w3.org/1999/xlink" xlink:type="simple">http://species-id.net/wiki/Poliaspis_naamba</object-id>
                    </tp:taxon-name><tp:taxon-authority>Hardy &amp; Henderson</tp:taxon-authority><tp:taxon-status xmlns:xlink="http://www.w3.org/1999/xlink" xlink:type="simple">sp. n.</tp:taxon-status><xref ref-type="fig" rid="F9">Fig. 9</xref></tp:nomenclature><tp:treatment-sec sec-type="Material examined"><title>Material examined.</title><p>Holotype: female: Australia, QLD, Nambour [<named-content xmlns:xlink="http://www.w3.org/1999/xlink" content-type="dwc:verbatimCoordinates" xlink:type="simple">-26.63, 152.96</named-content>], of <italic><tp:taxon-name>Melaleuca</tp:taxon-name></italic> sp., 4.2.2005, C Freebaim (QDPI);
                    </p><p>Paratypes: QLD. 2 adult females: Bray Park, Brisbane [<named-content xmlns:xlink="http://www.w3.org/1999/xlink" content-type="dwc:verbatimCoordinates" xlink:type="simple">-27.3, 152.98</named-content>], ex <italic><tp:taxon-name>Melaleuca</tp:taxon-name></italic> sp., 6.3.2005, C Freebaim (QDPI); 3 adult females: Cooloola National Park [<named-content xmlns:xlink="http://www.w3.org/1999/xlink" content-type="dwc:verbatimCoordinates" xlink:type="simple">-26.1, 153.04</named-content>], on leaves and stems of <italic><tp:taxon-name>Monotoca scoparia</tp:taxon-name></italic>, 7.4.1987, J Donaldson (QDPI); 3 adult females: Indooroopilly [<named-content xmlns:xlink="http://www.w3.org/1999/xlink" content-type="dwc:verbatimCoordinates" xlink:type="simple">-27.5, 152.97</named-content>], on leaves of <italic><tp:taxon-name>Melaleuca</tp:taxon-name></italic> sp., 6.1989, J Grimshaw (QDPI); 2 adult females: Indooroopilly, 30.10.1998, C Neale (QDPI); 10 adult females: Indooroopilly, of <italic><tp:taxon-name>Melaleuca</tp:taxon-name></italic> sp., 28.2.2005, C Neale (QDPI); 2 adult females: Kenmore [<named-content xmlns:xlink="http://www.w3.org/1999/xlink" content-type="dwc:verbatimCoordinates" xlink:type="simple">-27.51, 152.94</named-content>], on leaves of <italic><tp:taxon-name>Melaleuca nodosa</tp:taxon-name></italic>, 2.1953, G Smith (QDPI); 7 adult females: Mareeba [<named-content xmlns:xlink="http://www.w3.org/1999/xlink" content-type="dwc:verbatimCoordinates" xlink:type="simple">-16.99, 145.42</named-content>], ex <italic><tp:taxon-name>Melaleuca bracteata</tp:taxon-name></italic>, 12.2004, B Pinese (QDPI); 1 adult females: Mareeba, on leaves of <italic><tp:taxon-name>Melaleuca</tp:taxon-name></italic> sp., 30.1.1982, J Donaldson (QDPI); 2 adult females: Nambour [<named-content xmlns:xlink="http://www.w3.org/1999/xlink" content-type="dwc:verbatimCoordinates" xlink:type="simple">-26.63, 152.96</named-content>], of <italic><tp:taxon-name>Melaleuca</tp:taxon-name></italic> sp., 4.2.2005, C Freebaim (QDPI); 1 adult females: Yarraman [<named-content xmlns:xlink="http://www.w3.org/1999/xlink" content-type="dwc:verbatimCoordinates" xlink:type="simple">-26.84, 151.98</named-content>], on leaves of <italic><tp:taxon-name>Guoia semiglauca</tp:taxon-name></italic>, 20.3.1952, F Muell. (QDPI).
                    </p></tp:treatment-sec><tp:treatment-sec sec-type="Description"><title>Description, n=10.</title><p>Slide-mounted adult female 942–1475 μm long (holotype 1475 μm), body outline fusiform to pyriform, with weakly-developed lobes on pre-pygidial abdominal segments. Pygidium with 2 pairs of lobes; median lobes zygotic, divergent, lobes connected via strong sclerosis, each lobe wider than long, with rounded, dentate apex; margin between lobes incised; second lobe bi-lobed, medial lobule <!--PageBreak--><!--PageBreak-->larger and with stronger basal sclerosis. Gland spines 19–45 μm long, 2–3 × length of median lobes, 1 gland spine on lateral margin of each pygidial segments; pair of setae between median lobes. Dorsal ducts smaller than marginal ducts; present in rows; 2–4 submedial ducts present on segment 6; ca. 4 submarginal and ca. 4 submedial ducts on segment 5. Perivulvar pores: 1–3 posteromedial, 10–15 posterolateral, 15–23 posterior, 2–4 anteromedial, and 2–5 anterolateral. Trilocular pores in cluster of 3–4 near anterior spiracle; 1–2 near posterior spiracle. Microducts numerous on dorsal surface of head, scattered on ventral surface of abdomen and thorax. Antenna with 1–2 fleshy setae.</p></tp:treatment-sec><tp:treatment-sec sec-type="Comments"><title>Comments.</title><p><italic><tp:taxon-name>Poliaspis naamba</tp:taxon-name></italic> is very similar to <italic><tp:taxon-name>Poliaspis waibenensis</tp:taxon-name></italic> sp. n.<italic><tp:taxon-name>Poliaspis naamba</tp:taxon-name></italic> adult females can be distinguished from those of <italic><tp:taxon-name>Poliaspis waibenensis</tp:taxon-name></italic> by (1) lacking a strong duct spur between the medial and second lobes (present in <italic><tp:taxon-name>Poliaspis waibenensis</tp:taxon-name></italic>); (2) having pores associated with the posterior spiracles (lacking in <italic><tp:taxon-name>Poliaspis waibenensis</tp:taxon-name></italic>); and (3) with pre-pygidial margin of abdomen only weakly lobed (strongly lobed in P. waibenensis). The two species also have different host associations, with <italic><tp:taxon-name>Poliaspis naamba</tp:taxon-name></italic> almost always collected from <italic><tp:taxon-name>Melaleuca</tp:taxon-name></italic> species, and <italic><tp:taxon-name>Poliaspis waibenensis</tp:taxon-name></italic> from mangrove plants.
                    </p></tp:treatment-sec><tp:treatment-sec sec-type="Etymology"><title>Etymology.</title><p>The species name is taken from the Aborignal word <italic>naamba</italic> used in reference to red bottlebrush <italic><tp:taxon-name>Melaleuca viminalis</tp:taxon-name></italic>. This species has been most often found associated with <italic><tp:taxon-name>Melaleuca</tp:taxon-name></italic> species.
                    </p><fig id="F9" position="float" orientation="portrait"><label>Figure 9.</label><caption><p><italic><tp:taxon-name>Poliaspis naamba</tp:taxon-name></italic> Hardy and Henderson sp. n., adult female.</p></caption><graphic xmlns:xlink="http://www.w3.org/1999/xlink" xlink:href="ZooKeys-137-001-g009.jpg" position="float" orientation="portrait" xlink:type="simple"/></fig></tp:treatment-sec></tp:taxon-treatment>
