# Supplementary material for: Revision of Poliaspis (Hemiptera, Coccoidea, Diaspididae), with descriptions of 8 new species from Australia
Source: Zookeys. 2011 Oct 14;(137):1–40. doi: 10.3897/zookeys.137.1786 (PMC3260887; doi:10.3897/zookeys.137.1786)
Supplement: XML Treatment for Poliaspis nalbo [file zookeys.137.1786-treatment11.xml]

<!DOCTYPE tp:taxon-treatment
  PUBLIC "-//TaxonX//DTD Taxonomic Treatment Publishing DTD v0 20100105//EN" "tax-treatment-NSO.dtd">
<tp:taxon-treatment xmlns:tp="http://www.plazi.org/taxpub"><tp:treatment-meta><mixed-citation publication-type="journal"><person-group><name><surname>Hardy</surname><given-names>Nate</given-names></name><name><surname>Henderson</surname><given-names>Rosa C.</given-names></name></person-group><article-title>Revision of Poliaspis (Hemiptera, Coccoidea, Diaspididae), with descriptions of 8 new species from Australia
                </article-title><source>Zookeys</source><day>14</day><month>10</month><year>2011</year><volume>2011</volume><issue>137</issue><fpage>1</fpage><lpage>40</lpage><pub-id pub-id-type="doi">10.3897/zookeys.137.1786</pub-id></mixed-citation></tp:treatment-meta><tp:nomenclature><tp:taxon-name>
                        <tp:taxon-name-part taxon-name-part-type="genus">Poliaspis</tp:taxon-name-part>
                        <tp:taxon-name-part taxon-name-part-type="species">nalbo</tp:taxon-name-part>
                    <object-id xmlns:xlink="http://www.w3.org/1999/xlink" xlink:type="simple">urn:lsid:zoobank.org:act:393A0E21-FA95-4361-8242-CACB6473FEC1</object-id>
                    <object-id xmlns:xlink="http://www.w3.org/1999/xlink" xlink:type="simple">http://species-id.net/wiki/Poliaspis_nalbo</object-id>
                    </tp:taxon-name><tp:taxon-authority>Hardy &amp; Henderson</tp:taxon-authority><tp:taxon-status xmlns:xlink="http://www.w3.org/1999/xlink" xlink:type="simple">sp. n.</tp:taxon-status><xref ref-type="fig" rid="F10">Fig. 10</xref></tp:nomenclature><tp:treatment-sec sec-type="Material examined"><title>Material examined.</title><p>Holotype: female: Australia, QLD, Maleny [<named-content xmlns:xlink="http://www.w3.org/1999/xlink" content-type="dwc:verbatimCoordinates" xlink:type="simple">-26.76, 152.85</named-content>], in flower heads of <italic><tp:taxon-name>Cryptandra scortechinii</tp:taxon-name></italic>, 9.1987, D Hockings (ANIC);
                    </p><p>Paratypes: QLD. 4 adult females: same data as holotype (QDPI).</p></tp:treatment-sec><tp:treatment-sec sec-type="Description"><title>Description, n=5.</title><p>Slide-mounted adult female 685–998 μm long (holotype 998 μm long), body outline elongate oval, margin of thorax and pre-pygidial abdominal segments undulate. Pygidium with 2 pairs of lobes; median lobes large, zygotic, parallel, lobes connected via sclerotic strap, each lobe wider than long, rounded, with dentate apex; margin between lobes incised; second lobe not bi-lobed. Gland spines 17–24 μm long, only slightly longer than median lobes, 1 gland spine on lateral margin of pygidial segment 7 (between medial and second lobes); 2 spines on margin of segment 6; 3 spines on margin of segment 5; pair of setae between median lobes. Dorsal ducts undifferentiated from marginal ducts, except for single larger marginal duct on segment 7; present in clusters (i.e. less organized than rows); 1 submedial duct present on segment 6; ca. 7 marginal-submarginal and ca. 6 submedial ducts on segment 5. Perivulvar pores: 3–4 posteromedial, 14–16 posterolateral, 18–23 posterior, 3–6 anteromedial, and 2–5 anterolateral. Trilocular pores in cluster of 6–8 near anterior spiracle; 2–3 near posterior spiracle. Microducts absent from dorsal surface of head, scattered on ventral surface of head, thorax and abdomen. Antenn<!--PageBreak--><!--PageBreak-->a with 1 fleshy seta. Cluster of gland tubercles on ventral surface of head anterior to anterior spiracle, in addition to the submarginal / marginal clusters present more posteriorly.</p></tp:treatment-sec><tp:treatment-sec sec-type="Comments"><title>Comments.</title><p>In contrast to many other Australian species of <italic><tp:taxon-name>Poliaspis</tp:taxon-name></italic>, which are very similar to one another, <italic><tp:taxon-name>Poliaspis nalbo</tp:taxon-name></italic> is very distinctive. It can be easily recognized by (1) the large, rounded, parallel median lobes; (2) the extra gland spines on the margin of abdominal segments 5 and 6; (3) the cluster of gland tubercles present on the ventral surface of the head (also present in <italic><tp:taxon-name>Poliaspis narungga</tp:taxon-name></italic>); (4) the absence of microducts from the dorsal surface of the head.
                    </p></tp:treatment-sec><tp:treatment-sec sec-type="Etymology"><title>Etymology.</title><p>The species name is taken from the name of one of the aboriginal groups that originally populated the type locality Maleny, the Nalbo people.</p><fig id="F10" position="float" orientation="portrait"><label>Figure 10.</label><caption><p><italic><tp:taxon-name>Poliaspis nalbo</tp:taxon-name></italic> Hardy and Henderson sp. n., adult female.</p></caption><graphic xmlns:xlink="http://www.w3.org/1999/xlink" xlink:href="ZooKeys-137-001-g010.jpg" position="float" orientation="portrait" xlink:type="simple"/></fig></tp:treatment-sec></tp:taxon-treatment>
