# Supplementary material for: Revision of Poliaspis (Hemiptera, Coccoidea, Diaspididae), with descriptions of 8 new species from Australia
Source: Zookeys. 2011 Oct 14;(137):1–40. doi: 10.3897/zookeys.137.1786 (PMC3260887; doi:10.3897/zookeys.137.1786)
Supplement: XML Treatment for Poliaspis narungga [file zookeys.137.1786-treatment12.xml]

<!DOCTYPE tp:taxon-treatment
  PUBLIC "-//TaxonX//DTD Taxonomic Treatment Publishing DTD v0 20100105//EN" "tax-treatment-NSO.dtd">
<tp:taxon-treatment xmlns:tp="http://www.plazi.org/taxpub"><tp:treatment-meta><mixed-citation publication-type="journal"><person-group><name><surname>Hardy</surname><given-names>Nate</given-names></name><name><surname>Henderson</surname><given-names>Rosa C.</given-names></name></person-group><article-title>Revision of Poliaspis (Hemiptera, Coccoidea, Diaspididae), with descriptions of 8 new species from Australia
                </article-title><source>Zookeys</source><day>14</day><month>10</month><year>2011</year><volume>2011</volume><issue>137</issue><fpage>1</fpage><lpage>40</lpage><pub-id pub-id-type="doi">10.3897/zookeys.137.1786</pub-id></mixed-citation></tp:treatment-meta><tp:nomenclature><tp:taxon-name>
                        <tp:taxon-name-part taxon-name-part-type="genus">Poliaspis</tp:taxon-name-part>
                        <tp:taxon-name-part taxon-name-part-type="species">narungga</tp:taxon-name-part>
                    <object-id xmlns:xlink="http://www.w3.org/1999/xlink" xlink:type="simple">urn:lsid:zoobank.org:act:5685916A-CDD0-448F-A4BD-D38EF9B8E7D7</object-id>
                    <object-id xmlns:xlink="http://www.w3.org/1999/xlink" xlink:type="simple">http://species-id.net/wiki/Poliaspis_narungga</object-id>
                    </tp:taxon-name><tp:taxon-authority>Hardy &amp; Henderson</tp:taxon-authority><tp:taxon-status xmlns:xlink="http://www.w3.org/1999/xlink" xlink:type="simple">sp. n.</tp:taxon-status><xref ref-type="fig" rid="F11">Fig. 11</xref></tp:nomenclature><tp:treatment-sec sec-type="Material examined"><title>Material examined.</title><p>Holotype: female: Australia, SA, Inneston, Yorke Peninsula [<named-content xmlns:xlink="http://www.w3.org/1999/xlink" content-type="dwc:verbatimCoordinates" xlink:type="simple">-35.28, 136.94</named-content>], ex <italic><tp:taxon-name>Correa ?reflexa</tp:taxon-name></italic>, 1.1975, D Symon (ANIC). Holotype is on slide with 7 additional adult females arranged in two rows. Holotype is in top row, second from left.
                    </p><p>Paratypes: SA. 7 adult females: on same slide as holotype (ANIC).</p><p>Other material:Australia, 4 adult females, intercepted in quarantine in New Zealand, Auckland, MAF, Lynfield, ex <italic><tp:taxon-name>Goeznowia vericosa</tp:taxon-name></italic>, 7.7.1997, J. McMillan, (NZAC).
                    </p></tp:treatment-sec><tp:treatment-sec sec-type="Description"><title>Description, n=8.</title><p>Slide-mounted adult female 1136–1858 μm long (holotype 1552 μm long), body outline elongate oval. Pygidium with 2 pairs of lobes; median lobes zygotic, parallel, lobes connected via narrow sclerotic strap, each lobe ca. as wide as long, pointed, smaller than second lobes, margin between lobes not incised; second lobe bi-lobed, each lobule triangular, with blunt or pointed tip. Gland spines absent; pair of setae between median lobes. Dorsal ducts undifferentiated from marginal ducts; numerous on dorsum of pygidium, not organized into discrete submedial and submarginal clusters. Perivulvar pores: 2–7 posteromedial, 15–28 posterolateral, 30–50 posterior, 4–9 anteromedial, and 7–14 anterolateral. Trilocular pores in cluster of 5–8 near anterior spiracle; absent near posterior spiracle. Microducts absent from dorsal surface of head, scattered on ventral surface of head, thorax and abdomen. Antenna with 1 fleshy seta. Cluster of gland tubercles on ventral surface of head anterior to anterior spiracle, in addition to the submarginal / marginal clusters present more posteriorly.</p></tp:treatment-sec><tp:treatment-sec sec-type="Comments"><title>Comments.</title><p><italic><tp:taxon-name>Poliaspis narungga</tp:taxon-name></italic> is the only species of <italic><tp:taxon-name>Poliaspis</tp:taxon-name></italic> in which the adult females lack gland spines, but gland tubercles are numerous in submarginal areas of the abdomen and thorax, including a cluster anterior to the anterior spiracle. Also distinctive are (1) the lack of differentiation between marginal and dorsal ducts, and (2) the dorsal macroducts on the pygidium not being arranged into distinct submedial and submarginal clusters.
                    </p></tp:treatment-sec><tp:treatment-sec sec-type="Etymology"><title>Etymology.</title><p>The Narungga people were the inhabitants of the Yorke Peninsula prior to the arrival of Europeans.</p><fig id="F11" position="float" orientation="portrait"><label>Figure 11.</label><caption><p><italic><tp:taxon-name>Poliaspis narungga</tp:taxon-name></italic> Hardy and Henderson sp. n., adult female.</p></caption><graphic xmlns:xlink="http://www.w3.org/1999/xlink" xlink:href="ZooKeys-137-001-g011.jpg" position="float" orientation="portrait" xlink:type="simple"/></fig></tp:treatment-sec></tp:taxon-treatment>
