# Supplementary material for: Revision of Poliaspis (Hemiptera, Coccoidea, Diaspididae), with descriptions of 8 new species from Australia
Source: Zookeys. 2011 Oct 14;(137):1–40. doi: 10.3897/zookeys.137.1786 (PMC3260887; doi:10.3897/zookeys.137.1786)
Supplement: XML Treatment for Poliaspis ozothamnae [file zookeys.137.1786-treatment14.xml]

<!DOCTYPE tp:taxon-treatment
  PUBLIC "-//TaxonX//DTD Taxonomic Treatment Publishing DTD v0 20100105//EN" "tax-treatment-NSO.dtd">
<tp:taxon-treatment xmlns:tp="http://www.plazi.org/taxpub"><tp:treatment-meta><mixed-citation publication-type="journal"><person-group><name><surname>Hardy</surname><given-names>Nate</given-names></name><name><surname>Henderson</surname><given-names>Rosa C.</given-names></name></person-group><article-title>Revision of Poliaspis (Hemiptera, Coccoidea, Diaspididae), with descriptions of 8 new species from Australia
                </article-title><source>Zookeys</source><day>14</day><month>10</month><year>2011</year><volume>2011</volume><issue>137</issue><fpage>1</fpage><lpage>40</lpage><pub-id pub-id-type="doi">10.3897/zookeys.137.1786</pub-id></mixed-citation></tp:treatment-meta><tp:nomenclature><tp:taxon-name>
                        <tp:taxon-name-part taxon-name-part-type="genus">Poliaspis</tp:taxon-name-part>
                        <tp:taxon-name-part taxon-name-part-type="species">ozothamnae</tp:taxon-name-part>
                    <object-id xmlns:xlink="http://www.w3.org/1999/xlink" xlink:type="simple">urn:lsid:zoobank.org:act:1E486663-2B38-4C1A-A2B7-225A5062FA40</object-id>
                    <object-id xmlns:xlink="http://www.w3.org/1999/xlink" xlink:type="simple">http://species-id.net/wiki/Poliaspis_ozothamnae</object-id>
                    </tp:taxon-name><tp:taxon-authority>Hardy &amp; Henderson</tp:taxon-authority><tp:taxon-status xmlns:xlink="http://www.w3.org/1999/xlink" xlink:type="simple">sp. n.</tp:taxon-status><xref ref-type="fig" rid="F13">Fig. 13</xref></tp:nomenclature><tp:treatment-sec sec-type="Material examined"><title>Material examined.</title><p>Holotype: female: Australia, QLD, Brisbane [<named-content xmlns:xlink="http://www.w3.org/1999/xlink" content-type="dwc:verbatimCoordinates" xlink:type="simple">-27.47, 153.02</named-content>], ex <italic><tp:taxon-name>Ozothamnus diosmifolius</tp:taxon-name></italic>, 17.4.1986, N Gough (ANIC).
                    </p><p>Paratypes: QLD. 6 adult females: same data as holotype (QDPI). SA. 7 adult females: Second Valley [<named-content xmlns:xlink="http://www.w3.org/1999/xlink" content-type="dwc:verbatimCoordinates" xlink:type="simple">-35.52, 138.22</named-content>], ex <italic><tp:taxon-name>Pulteneae involucrata</tp:taxon-name></italic>, 13.10.1965, HM Brookes (ANIC).
                    </p></tp:treatment-sec><tp:treatment-sec sec-type="Description"><title>Description, n=10.</title><p>Slide-mounted adult female 809–1256 μm long, body outline turbinate. Pygidium with 2 pairs of lobes; median lobes zygotic, parallel, close-set, lobes connected via narrow sclerosis, each lobe wider than long, apex obtuse-rounded and dentate; margin between lobes not incised; second lobe not bi-lobed, roughly pointed, apex notched in some specimens, close to medial lobe. Gland spines 8–17 μm long, about as long as median lobes, gland spine absent from margin of pygidial segment 7 (between medial and second lobes), 4–7 spines on margin of each of abdominal segments 5–6; pair of setae between median lobes. Marginal ducts: 1 on abdominal segment 7, 1 on segment 6, not differentiated from dorsal ducts on segment 5. Dorsal ducts present in clusters (i.e. several ducts across); ca. 5 submedial ducts present on segment 6; ca. 12 marginal-submarginal and ca. 12 submedial ducts on segment 5. Perivulvar pores: 3–6 posteromedial, 7–15 posterolateral, 10–18 posterior, 4–5 anteromedial, and 3–6 anterolateral. Trilocular pores in cluster of 7–16 near anterior spiracle; 2–8 near posterior spiracle. Microducts absent on dorsal surface of head, scattered on ventral surface of thorax and abdomen. Antenna with 1 fleshy seta. Gland tubercles absent from ventral surface of head anterior to anterior spiracle.</p></tp:treatment-sec><tp:treatment-sec sec-type="Comments"><title>Comments.</title><p><italic><tp:taxon-name>Poliaspis ozothamnae</tp:taxon-name></italic> is distinguishable from other species of <italic><tp:taxon-name>Poliaspis</tp:taxon-name></italic> by having (1) the second lobe close set to medial lobe, without a gland spine near lateral edge of medial lobe; (2) only 2 differentiated marginal ducts; (3) the 2–8 pores near each posterior spiracle; and (4) having multiple gland spines on each pygidial segment other than 8.
                    </p></tp:treatment-sec><tp:treatment-sec sec-type="Etymology"><title>Etymology.</title><p>The species name is taken from the host name <italic><tp:taxon-name>Ozothamnus diosmifolius</tp:taxon-name></italic>.
                    </p><fig id="F13" position="float" orientation="portrait"><label>Figure 13.</label><caption><p><italic><tp:taxon-name>Poliaspis ozothamnae</tp:taxon-name></italic> Hardy and Henderson sp. n., adult female.</p></caption><graphic xmlns:xlink="http://www.w3.org/1999/xlink" xlink:href="ZooKeys-137-001-g013.jpg" position="float" orientation="portrait" xlink:type="simple"/></fig></tp:treatment-sec></tp:taxon-treatment>
