# Supplementary material for: Revision of Poliaspis (Hemiptera, Coccoidea, Diaspididae), with descriptions of 8 new species from Australia
Source: Zookeys. 2011 Oct 14;(137):1–40. doi: 10.3897/zookeys.137.1786 (PMC3260887; doi:10.3897/zookeys.137.1786)
Supplement: XML Treatment for Poliaspis syringae [file zookeys.137.1786-treatment15.xml]

<!DOCTYPE tp:taxon-treatment
  PUBLIC "-//TaxonX//DTD Taxonomic Treatment Publishing DTD v0 20100105//EN" "tax-treatment-NSO.dtd">
<tp:taxon-treatment xmlns:tp="http://www.plazi.org/taxpub"><tp:treatment-meta><mixed-citation publication-type="journal"><person-group><name><surname>Hardy</surname><given-names>Nate</given-names></name><name><surname>Henderson</surname><given-names>Rosa C.</given-names></name></person-group><article-title>Revision of Poliaspis (Hemiptera, Coccoidea, Diaspididae), with descriptions of 8 new species from Australia
                </article-title><source>Zookeys</source><day>14</day><month>10</month><year>2011</year><volume>2011</volume><issue>137</issue><fpage>1</fpage><lpage>40</lpage><pub-id pub-id-type="doi">10.3897/zookeys.137.1786</pub-id></mixed-citation></tp:treatment-meta><tp:nomenclature><tp:taxon-name>
                        <tp:taxon-name-part taxon-name-part-type="genus">Poliaspis</tp:taxon-name-part>
                        <tp:taxon-name-part taxon-name-part-type="species">syringae</tp:taxon-name-part>
                    <object-id xmlns:xlink="http://www.w3.org/1999/xlink" xlink:type="simple">http://species-id.net/wiki/Poliaspis_syringae</object-id>
                    </tp:taxon-name><tp:taxon-authority>Laing</tp:taxon-authority><xref ref-type="fig" rid="F14">Fig. 14</xref><tp:nomenclature-citation-list><tp:nomenclature-citation><tp:taxon-name>Poliaspis syringae</tp:taxon-name><comment><xref ref-type="bibr" rid="B12">Laing, 1929</xref>: 17–19.</comment></tp:nomenclature-citation></tp:nomenclature-citation-list></tp:nomenclature><tp:treatment-sec sec-type="Material examined"><title>Material examined.</title><p><bold>Lectotype</bold> female here designated: Australia, Victoria, Kew, on lilac, C Plumridge, No. 40 (1925), L.B.E. 1413 (BMNH).
                    </p><p>Paralectotypes: collection data same as lecototype: 3 females on one slide.</p><p><!--PageBreak--><!--PageBreak-->Other material: QLD. 4 adult females: 12 Mile Barramundi Reserve, near Bajool [<named-content xmlns:xlink="http://www.w3.org/1999/xlink" content-type="dwc:verbatimCoordinates" xlink:type="simple">-23.65, 150.64</named-content>], ex native citrus, 28.9.2005, R Elder (QDPI); 5 adult females: Darnley Island [<named-content xmlns:xlink="http://www.w3.org/1999/xlink" content-type="dwc:verbatimCoordinates" xlink:type="simple">-9.58, 143.79</named-content>], ex <italic><tp:taxon-name>Capparis</tp:taxon-name></italic> sp., 25.4.1996, J Grimshaw, JFG 3291 (QDPI); 4 adult females: Hannaford [<named-content xmlns:xlink="http://www.w3.org/1999/xlink" content-type="dwc:verbatimCoordinates" xlink:type="simple">-27.44, 150.04</named-content>], ex <italic><tp:taxon-name>Eremocitrus glauca</tp:taxon-name></italic>, 4.7.1979, P Fayden (QDPI);13 adult females: Marmor [<named-content xmlns:xlink="http://www.w3.org/1999/xlink" content-type="dwc:verbatimCoordinates" xlink:type="simple">-23.68, 150.71</named-content>], ex <italic><tp:taxon-name>Eremocitrus glauca</tp:taxon-name></italic>, 10.1955, A Brimblecombe (QDPI); 2 adult females: Yarraman [<named-content xmlns:xlink="http://www.w3.org/1999/xlink" content-type="dwc:verbatimCoordinates" xlink:type="simple">-26.84, 151.98</named-content>], ex <italic><tp:taxon-name>Capparis nobilis</tp:taxon-name></italic>, 8.1947, A Brimblecombe, 2111; 1314/10729 (QDPI); 2 females, UK, Royal Gardens, Kew, England, ex coll. J.W. Douglas, on <italic><tp:taxon-name>Cycas revoluta</tp:taxon-name></italic>, 1887 (BMNH).
                    </p></tp:treatment-sec><tp:treatment-sec sec-type="Description"><title>Description, n=10.</title><p>Slide-mounted adult female 453–1662 μm long, body outline oval, margin of thorax and abdomen undulate. Pygidium with 2 pairs of lobes; median lobes large, zygotic, divergent, connected via a narrow strap, each lobe wider than long, apex rounded and dentate; margin between lobes incised; second lobe bi-lobed, lateral lobule minute, each lobule with rounded apex, basal scleroses absent. Gland spines 17–34 μm long, 1–2 × as long as median lobes, 1 gland spine on margin of each pygidial segment; pair of setae between median lobes. Dorsal ducts smaller than marginal ducts, in rows; ca. 4 submedial ducts present on segment 6; ca. 6 submarginal and ca. 3 submedial ducts on segment 5. Perivulvar pores: 2–6 posteromedial, 10–15 posterolateral, 13–24 posterior, 1–6 anteromedial, and 2–4 anterolateral. Trilocular pores in cluster of 5–19 near anterior spiracle; 1–3 near posterior spiracle. Microducts absent on dorsal surface of head, scattered on ventral surface of thorax and abdomen. Antenna with 1 fleshy seta.</p></tp:treatment-sec><tp:treatment-sec sec-type="Comments"><title>Comments.</title><p><italic><tp:taxon-name>Poliaspis syringae</tp:taxon-name></italic> is most similar to <italic><tp:taxon-name>Poliaspis naamba</tp:taxon-name></italic> and <italic><tp:taxon-name>Poliaspis waibenensis</tp:taxon-name></italic>. Adult females of <italic><tp:taxon-name>Poliaspis syringae</tp:taxon-name></italic> can be distinguished from those by (1) median lobes much larger than second lobes (similar in size in <italic><tp:taxon-name>Poliaspis naamba</tp:taxon-name></italic> and <italic><tp:taxon-name>Poliaspis waibenensis</tp:taxon-name></italic>); and (2) second lobes without basal sclerosis (present in P. <italic>naamba</italic> and P. <italic>waibenensis</italic>). The specimens examined here are from <italic><tp:taxon-name>Eremocitrus</tp:taxon-name></italic> (or native citrus) and <italic><tp:taxon-name>Capparis</tp:taxon-name></italic>. The specimens from <italic><tp:taxon-name>Capparis</tp:taxon-name></italic> are larger than those from <italic><tp:taxon-name>Eremocitrus</tp:taxon-name></italic> (smallest from <italic><tp:taxon-name>Capparis</tp:taxon-name></italic> 1233 μm, largest from <italic><tp:taxon-name>Eremocitrus</tp:taxon-name></italic> 1056 μm), have more pores around the anterior spiracle (ca 18 vs ca. 6), and have slightly longer gland spines on the longer side of the range observed among samples from <italic><tp:taxon-name>Eremocritus</tp:taxon-name></italic>.
                    </p><fig id="F14" position="float" orientation="portrait"><label>Figure 14.</label><caption><p><italic><tp:taxon-name>Poliaspis syringae</tp:taxon-name></italic> Laing, adult female.</p></caption><graphic xmlns:xlink="http://www.w3.org/1999/xlink" xlink:href="ZooKeys-137-001-g014.jpg" position="float" orientation="portrait" xlink:type="simple"/></fig></tp:treatment-sec><ref-list><ref id="B12"><mixed-citation xmlns:xlink="http://www.w3.org/1999/xlink" xlink:type="simple"><person-group><name name-style="western"><surname>Laing</surname><given-names>F</given-names></name></person-group> (<year>1929</year>)<article-title> Report on Australian Coccidae.</article-title><source>Bulletin of Entomological Research </source><volume>20</volume>: <fpage>15</fpage>-<lpage>37</lpage>. <ext-link ext-link-type="uri" xlink:href="http://dx.doi.org/10.1017/S0007485300020873" xlink:type="simple">doi: 10.1017/S0007485300020873</ext-link></mixed-citation></ref></ref-list></tp:taxon-treatment>
