# Supplementary material for: Revision of Poliaspis (Hemiptera, Coccoidea, Diaspididae), with descriptions of 8 new species from Australia
Source: Zookeys. 2011 Oct 14;(137):1–40. doi: 10.3897/zookeys.137.1786 (PMC3260887; doi:10.3897/zookeys.137.1786)
Supplement: XML Treatment for Poliaspis waibenensis [file zookeys.137.1786-treatment16.xml]

<!DOCTYPE tp:taxon-treatment
  PUBLIC "-//TaxonX//DTD Taxonomic Treatment Publishing DTD v0 20100105//EN" "tax-treatment-NSO.dtd">
<tp:taxon-treatment xmlns:tp="http://www.plazi.org/taxpub"><tp:treatment-meta><mixed-citation publication-type="journal"><person-group><name><surname>Hardy</surname><given-names>Nate</given-names></name><name><surname>Henderson</surname><given-names>Rosa C.</given-names></name></person-group><article-title>Revision of Poliaspis (Hemiptera, Coccoidea, Diaspididae), with descriptions of 8 new species from Australia
                </article-title><source>Zookeys</source><day>14</day><month>10</month><year>2011</year><volume>2011</volume><issue>137</issue><fpage>1</fpage><lpage>40</lpage><pub-id pub-id-type="doi">10.3897/zookeys.137.1786</pub-id></mixed-citation></tp:treatment-meta><tp:nomenclature><tp:taxon-name>
                        <tp:taxon-name-part taxon-name-part-type="genus">Poliaspis</tp:taxon-name-part>
                        <tp:taxon-name-part taxon-name-part-type="species">waibenensis</tp:taxon-name-part>
                    <object-id xmlns:xlink="http://www.w3.org/1999/xlink" xlink:type="simple">urn:lsid:zoobank.org:act:4A9E74E1-428A-4257-9FCE-65A2FDDC1AE1</object-id>
                    <object-id xmlns:xlink="http://www.w3.org/1999/xlink" xlink:type="simple">http://species-id.net/wiki/Poliaspis_waibenensis</object-id>
                    </tp:taxon-name><tp:taxon-authority>Hardy &amp; Henderson</tp:taxon-authority><tp:taxon-status xmlns:xlink="http://www.w3.org/1999/xlink" xlink:type="simple">sp. n.</tp:taxon-status><xref ref-type="fig" rid="F15">Fig. 15</xref></tp:nomenclature><tp:treatment-sec sec-type="Material examined"><title>Material examined.</title><p>Holotype: female: Australia, QLD, Thursday Island [<named-content xmlns:xlink="http://www.w3.org/1999/xlink" content-type="dwc:verbatimCoordinates" xlink:type="simple">-10.58, 142.22</named-content>], on leaves of <italic><tp:taxon-name>Lumnitzera racemosa</tp:taxon-name></italic>, 2.9.2004, B Waterhouse (ANIC).
                    </p><p>Paratypes: QLD. 10 adult females: Atherton [<named-content xmlns:xlink="http://www.w3.org/1999/xlink" content-type="dwc:verbatimCoordinates" xlink:type="simple">-17.27, 145.48</named-content>], on leaves of <italic><tp:taxon-name>Parsonsia straminea</tp:taxon-name></italic>, 1.2.1982, J Donaldson (QDPI); 6 adult females: Hammond Island [<named-content xmlns:xlink="http://www.w3.org/1999/xlink" content-type="dwc:verbatimCoordinates" xlink:type="simple">-10.55, 142.21</named-content>], on leaves of <italic><tp:taxon-name>Rhizophora</tp:taxon-name></italic> sp., 29.11.1993, J Grimshaw (QDPI); 7 adult females<!--PageBreak--><!--PageBreak-->: Thursday Island, on leaves of <italic><tp:taxon-name>Pemphis acidula</tp:taxon-name></italic>, 6.9.1983, J Donaldson (QDPI); 5 adult females: Thursday Island, ex mangrove, 16.5.1985, J Donaldson (QDPI); 4 adult females: same data as holotype (QDPI). WA. 3 adult females: Sunday Island [<named-content xmlns:xlink="http://www.w3.org/1999/xlink" content-type="dwc:verbatimCoordinates" xlink:type="simple">-16.4, 123.19</named-content>], on leaves of <italic><tp:taxon-name>Ficus</tp:taxon-name></italic> sp., 13.5.2002, A Williams (QDPI); 3 adult females: Willie Creek via Broome [<named-content xmlns:xlink="http://www.w3.org/1999/xlink" content-type="dwc:verbatimCoordinates" xlink:type="simple">-17.96, 122.24</named-content>], ex mangrove, 7.8.2003, A Postle, C Brockway (QDPI).
                    </p></tp:treatment-sec><tp:treatment-sec sec-type="Description"><title>Description, n=10.</title><p>Slide-mounted adult female 1101–2040 μm long (holotype 2040 μm long), body outline fusiform to pyriform, with weakly-developed lobes on pre-pygidial abdominal segments. Pygidium with 2 pairs of lobes; median lobes zygotic, divergent, lobes connected via broad (more than half width of lobes) sclerosis, each lobe wider than long, with rounded apex; margin between lobes incised; second lobe bi-lobed, ca. as large as medial lobe, medial lobule larger and with stronger basal sclerosis. Gland spines 25–47 long long, 2–3 × length of median lobes, 1 gland spine on lateral margin of each pygidial segment; pair of setae between median lobes. Conspicuous, duct spur present between medial and second lobe, as long as medial lobe. Dorsal ducts smaller than marginal ducts; present in rows; 4 submedial ducts present on segment 6; ca. 6 submarginal and ca. 6 submedial ducts on segment 5. Perivulvar pores: 2–6 posteromedial, 6–11 posterolateral, 15–28 posterior, 0–3 anteromedial, and 4–7 anterolateral. Trilocular pores in cluster of 1–5 near anterior spiracle; absent near posterior spiracle in most specimens (2 present in specimens from <italic><tp:taxon-name>Parsonsia</tp:taxon-name></italic>). Microducts absent on dorsal surface of head, scattered on ventral surface of abdomen and thorax. Antenna with 2 fleshy setae.
                    </p></tp:treatment-sec><tp:treatment-sec sec-type="Comments"><title>Comments.</title><p><italic><tp:taxon-name>Poliaspis waibenensis</tp:taxon-name></italic> is very similar to <italic><tp:taxon-name>Poliaspis naamba</tp:taxon-name></italic>. See comments under <italic><tp:taxon-name>Poliaspis naamba</tp:taxon-name></italic> for discussion.
                    </p></tp:treatment-sec><tp:treatment-sec sec-type="Etymology"><title>Etymology.</title><p>The species name is taken from the Torres Strait Islander name for Thursday Island: Waiben, meaning ‘place of no water.’</p><fig id="F15" position="float" orientation="portrait"><label>Figure 15.</label><caption><p><italic><tp:taxon-name>Poliaspis waibenensis</tp:taxon-name></italic> Hardy and Henderson sp. n., adult female.</p></caption><graphic xmlns:xlink="http://www.w3.org/1999/xlink" xlink:href="ZooKeys-137-001-g015.jpg" position="float" orientation="portrait" xlink:type="simple"/></fig></tp:treatment-sec></tp:taxon-treatment>
