# Supplementary material for: Revision of Poliaspis (Hemiptera, Coccoidea, Diaspididae), with descriptions of 8 new species from Australia
Source: Zookeys. 2011 Oct 14;(137):1–40. doi: 10.3897/zookeys.137.1786 (PMC3260887; doi:10.3897/zookeys.137.1786)
Supplement: XML Treatment for Poliaspis wilga [file zookeys.137.1786-treatment17.xml]

<!DOCTYPE tp:taxon-treatment
  PUBLIC "-//TaxonX//DTD Taxonomic Treatment Publishing DTD v0 20100105//EN" "tax-treatment-NSO.dtd">
<tp:taxon-treatment xmlns:tp="http://www.plazi.org/taxpub"><tp:treatment-meta><mixed-citation publication-type="journal"><person-group><name><surname>Hardy</surname><given-names>Nate</given-names></name><name><surname>Henderson</surname><given-names>Rosa C.</given-names></name></person-group><article-title>Revision of Poliaspis (Hemiptera, Coccoidea, Diaspididae), with descriptions of 8 new species from Australia
                </article-title><source>Zookeys</source><day>14</day><month>10</month><year>2011</year><volume>2011</volume><issue>137</issue><fpage>1</fpage><lpage>40</lpage><pub-id pub-id-type="doi">10.3897/zookeys.137.1786</pub-id></mixed-citation></tp:treatment-meta><tp:nomenclature><tp:taxon-name>
                        <tp:taxon-name-part taxon-name-part-type="genus">Poliaspis</tp:taxon-name-part>
                        <tp:taxon-name-part taxon-name-part-type="species">wilga</tp:taxon-name-part>
                    <object-id xmlns:xlink="http://www.w3.org/1999/xlink" xlink:type="simple">http://species-id.net/wiki/Poliaspis_wilga</object-id>
                    </tp:taxon-name><tp:taxon-authority>(Leonardi)</tp:taxon-authority><tp:taxon-status xmlns:xlink="http://www.w3.org/1999/xlink" xlink:type="simple">comb. n.</tp:taxon-status><xref ref-type="fig" rid="F16">Fig. 16</xref><tp:nomenclature-citation-list><tp:nomenclature-citation><tp:taxon-name>Mytilaspis wilga</tp:taxon-name><comment><xref ref-type="bibr" rid="B14">Leonardi, 1903</xref>: 43–44.</comment></tp:nomenclature-citation><tp:nomenclature-citation><tp:taxon-name>Lepidosaphes wilga</tp:taxon-name><comment>(Leonardi), change of combination, <xref ref-type="bibr" rid="B21">Sanders, 1906</xref>: 17.</comment></tp:nomenclature-citation><tp:nomenclature-citation><tp:taxon-name>Leonardaspis wilga</tp:taxon-name><comment>(Leonardi), change of combination, <xref ref-type="bibr" rid="B15">MacGillivray, 1921</xref>: 287.</comment></tp:nomenclature-citation></tp:nomenclature-citation-list></tp:nomenclature><tp:treatment-sec sec-type="Material examined"><title>Material examined.</title><p>Lectotypefemale here designated, female slide labelled: <italic>‘</italic>on wilga, <italic><tp:taxon-name>Geijera parviflora</tp:taxon-name></italic>, Condobolin, 17.x.1900, WW Froggatt (339), BM 1964–4, CIE’ (BMNH).
                    </p><p>Paralectotypes: 12 slides with same data as Lectotype (BMNH); 1 slide with 4 females labelled “co-type, <italic><tp:taxon-name>Mytilaspis wilga</tp:taxon-name></italic>, Green [crossed out and replaced in pencil by ‘Leon.’], ‘Wilga’ <italic><tp:taxon-name>Geijera parviflora</tp:taxon-name></italic>, NS Wales, Australia, coll. WW Froggett no. 339 [no date].” On cover: “<italic><tp:taxon-name>Lepidosaphes wilga</tp:taxon-name></italic> Leon., on <italic><tp:taxon-name>Geijera</tp:taxon-name></italic>, Australia, coll. WW Froggatt, BM 1940, 180, [no collection date].”
                    </p><p><!--PageBreak--><!--PageBreak-->Other Material: NSW. 2 adult female: Glenmore via Bourke [<named-content xmlns:xlink="http://www.w3.org/1999/xlink" content-type="dwc:verbatimCoordinates" xlink:type="simple">-30.09, 145.94</named-content>], ex <italic><tp:taxon-name>Eremophila</tp:taxon-name></italic> sp., 10.3.1994, D Sparks (QDPI); 5 adult females: McCatheys, Dunsandle Rds [? ], on leaves of <italic><tp:taxon-name>Eremophila deserti</tp:taxon-name></italic>, 11.10.1994 (QDPI). VIC. 6 adult females: Merbein [<named-content xmlns:xlink="http://www.w3.org/1999/xlink" content-type="dwc:verbatimCoordinates" xlink:type="simple">-34.17, 142.05</named-content>], ex <italic><tp:taxon-name>Myoporum</tp:taxon-name></italic> sp., 8.3.1948, P26 (QDPI).
                    </p></tp:treatment-sec><tp:treatment-sec sec-type="Description"><title>Description, n=10.</title><p>Slide-mounted adult female 939–1542 μm long (Holotype 1130 μm long), body outline oval. Pygidium with 1 pair of lobes; median lobes small, zygotic, parallel, lobes connected via narrow sclerosis, each lobe wider than long, rounded; margin between lobes not incised. Gland spines 9–24 μm long, ca. 1–2 × as long as median lobes, 1 gland spine on lateral margin of each pygidial segment; pair of setae between median lobes. Marginal ducts: 1 on abdominal segment 7, ca. 4 on segment 6, ca. 3 on segment 5. Dorsal ducts smaller than marginal ducts; present in clusters (i.e. less organized than rows); 4–6 submedial ducts present on segment 6; 5–7 marginal-submarginal and ca. 9 submedial ducts on segment 5. Perivulvar pores: 3–4 posteromedial, 10–19 posterolateral, 13–27 posterior, 0–4 anteromedial, and 1–8 anterolateral. Trilocular pores in cluster of 2–5 near anterior spiracle; absent near posterior spiracle. Microducts numerous on dorsal surface of head, scattered on ventral surface of thorax and abdomen. Antenna with 2 fleshy setae.</p></tp:treatment-sec><tp:treatment-sec sec-type="Comments"><title>Comments.</title><p><italic><tp:taxon-name>Poliaspis wilga</tp:taxon-name></italic> is the only species of <italic><tp:taxon-name>Poliaspis</tp:taxon-name></italic> to have only the median lobes present. It can also be recognized by the loose groupings of more than 2 marginal ducts on abdominal segments 6 and 7.
                    </p><fig id="F16" position="float" orientation="portrait"><label>Figure 16.</label><caption><p><italic><tp:taxon-name>Poliaspis wilga</tp:taxon-name></italic> (Leonardi) comb. n., adult female.</p></caption><graphic xmlns:xlink="http://www.w3.org/1999/xlink" xlink:href="ZooKeys-137-001-g016.jpg" position="float" orientation="portrait" xlink:type="simple"/></fig></tp:treatment-sec><ref-list><ref id="B14"><mixed-citation xmlns:xlink="http://www.w3.org/1999/xlink" xlink:type="simple"><person-group><name name-style="western"><surname>Leonardi</surname><given-names>G</given-names></name></person-group> (<year>1903</year>)<article-title> Generi e specie di diaspiti. Saggio di sistematica delle Mytilaspides. Annali della R Scuola Superiore di Agricoltura.</article-title><source>Portici </source><volume>5</volume>: <fpage>1</fpage>-<lpage>114</lpage>.</mixed-citation></ref><ref id="B21"><mixed-citation xmlns:xlink="http://www.w3.org/1999/xlink" xlink:type="simple"><person-group><name name-style="western"><surname>Sanders</surname><given-names>JG</given-names></name></person-group> (<year>1906</year>)<article-title> Catalogue of recently described Coccidae.</article-title><source>United States Department of Agriculture, Bureau of Entomology, Technical Series </source><volume>12</volume>: <fpage>1</fpage>-<lpage>18</lpage>.</mixed-citation></ref><ref id="B15"><mixed-citation xmlns:xlink="http://www.w3.org/1999/xlink" xlink:type="simple"><person-group><name name-style="western"><surname>MacGillivray</surname><given-names>AD</given-names></name></person-group> (<year>1921</year>)<source> The Coccidae.</source><publisher-name>Tables for the Identification of the Subfamilies and Some of the More Important Genera and Species, together with Discussions of their Anatomy and Life History. Scarab</publisher-name>, <publisher-loc>Urbana</publisher-loc>, <lpage>502</lpage> pp.</mixed-citation></ref></ref-list></tp:taxon-treatment>
