# Supplementary material for: Revision of Poliaspis (Hemiptera, Coccoidea, Diaspididae), with descriptions of 8 new species from Australia
Source: Zookeys. 2011 Oct 14;(137):1–40. doi: 10.3897/zookeys.137.1786 (PMC3260887; doi:10.3897/zookeys.137.1786)
Supplement: XML Treatment for Laingaspis lanigera [file zookeys.137.1786-treatment18.xml]

<!DOCTYPE tp:taxon-treatment
  PUBLIC "-//TaxonX//DTD Taxonomic Treatment Publishing DTD v0 20100105//EN" "tax-treatment-NSO.dtd">
<tp:taxon-treatment xmlns:tp="http://www.plazi.org/taxpub"><tp:treatment-meta><mixed-citation publication-type="journal"><person-group><name><surname>Hardy</surname><given-names>Nate</given-names></name><name><surname>Henderson</surname><given-names>Rosa C.</given-names></name></person-group><article-title>Revision of Poliaspis (Hemiptera, Coccoidea, Diaspididae), with descriptions of 8 new species from Australia
                </article-title><source>Zookeys</source><day>14</day><month>10</month><year>2011</year><volume>2011</volume><issue>137</issue><fpage>1</fpage><lpage>40</lpage><pub-id pub-id-type="doi">10.3897/zookeys.137.1786</pub-id></mixed-citation></tp:treatment-meta><tp:nomenclature><tp:taxon-name>
                        <tp:taxon-name-part taxon-name-part-type="genus">Laingaspis</tp:taxon-name-part>
                        <tp:taxon-name-part taxon-name-part-type="species">lanigera</tp:taxon-name-part>
                    <object-id xmlns:xlink="http://www.w3.org/1999/xlink" xlink:type="simple">http://species-id.net/wiki/Laingaspis_lanigera</object-id>
                    </tp:taxon-name><tp:taxon-authority>(Laing)</tp:taxon-authority><xref ref-type="fig" rid="F17">Fig. 17</xref><tp:nomenclature-citation-list><tp:nomenclature-citation><tp:taxon-name>Poliaspis lanigera</tp:taxon-name><comment><xref ref-type="bibr" rid="B12">Laing, 1929</xref>: 20–21.</comment></tp:nomenclature-citation><tp:nomenclature-citation><tp:taxon-name>Laingaspis lanigera</tp:taxon-name><comment>(Laing), <xref ref-type="bibr" rid="B2">Borchsenius and Williams 1963</xref>: 365.</comment></tp:nomenclature-citation></tp:nomenclature-citation-list></tp:nomenclature><tp:treatment-sec sec-type="Material examined"><title>Material examined.</title><p>Lectotypefemale here designated, adult female on slide labelled: Australia, NT, Darwin, on mangrove, GF Hill, BM 1916–225 [with “Type” label] (BMNH).</p><p>Paralectotypes: adult female on slide with same data as Lectotype, marked as Paratype [sic] (BMNH); 4 slides of females with same basic data but variously with “Port Darwin on Foreshore, IBE 647,” “GF Hill no. 682, from type material, BM 1940–180,” “IBE 151 / GE Hill 682” (BMNH); 6 poor quality single-specimen slide mounts of males, labelled “Australia, Port Darwin, GF Hill, 16.vi.1916, BM 1922–155” – probably part of the type series even though rigistered years later.</p><p>Other material: QLD. 5 adult females: Jacky Jacky Creek [<named-content xmlns:xlink="http://www.w3.org/1999/xlink" content-type="dwc:verbatimCoordinates" xlink:type="simple">-10.94, 142.51</named-content>], on leaves of <italic><tp:taxon-name>Aegiceras corniculatum</tp:taxon-name></italic>, 16.1.1998, J Grimshaw, B Waterhouse (QDPI); 5 adult females: New Mapoon [<named-content xmlns:xlink="http://www.w3.org/1999/xlink" content-type="dwc:verbatimCoordinates" xlink:type="simple">-10.87, 142.39</named-content>], on stems of <italic><tp:taxon-name>Acalypha milkeriana</tp:taxon-name></italic>, 14.1.1998, J Grimshaw (QDPI)<!--PageBreak--><!--PageBreak-->.
                    </p></tp:treatment-sec><tp:treatment-sec sec-type="Description"><title>Description.</title><p>Slide-mounted adult female 965–1126 μm long (Holotype 1026 μm long), body outline oval. Margin of pygidium rounded, serrate. Median lobes dinstinct, with pointed apices, rest of pygidial margin densely-packed with gland spines and sclerotic teeth, some of which may be homologous to lobes. Anus in anterior third of pygidium; opening round. Dorsomedial ducts on pygidium longer than marginal and submarginal ducts; present in 2 clusters near anus; ca. 5 ducts in anterior cluster and ca. 3 in posterior one. Trilocular pores in cluster of 2–3 around each anterior spiracle, absent near posterior spiracles. Antenna with 2 fleshy setae. Perivulvar pores quinquelocular, in 7–8 groups; 5 groups on abdominal segment 7, and 2 or 3 groups on abdominal segment 6; 0–4 posteromedial, 5–7 posterolateral, 11–15 posterior, 0–3 anteromedial, and 0–4 anterolateral. Dorsal ducts 1-barred; dense along margin and submargin of pygidial dorsum, plus a few in clusters near anus. Gland tubercles in marginal / submarginal clusters on thoracic and pre-pygidial abdominal segments.</p></tp:treatment-sec><tp:treatment-sec sec-type="Comments"><title>Comments.</title><p>This species has the diagnostic distribution of perivulvar pores found among species of <italic><tp:taxon-name>Poliaspis</tp:taxon-name></italic> but differs in an important feature: namely, 1-barred ducts arranged in a dense marginal swath on the pygidial dorsum. 1-barred ducts and gland tubercles, which are also present in this species, is an unusual combination among armored scale insect species.
                    </p><fig id="F17" position="float" orientation="portrait"><label>Figure 17.</label><caption><p><italic><tp:taxon-name>Laingaspis lanigera</tp:taxon-name></italic> (Laing), adult female.</p></caption><graphic xmlns:xlink="http://www.w3.org/1999/xlink" xlink:href="ZooKeys-137-001-g017.jpg" position="float" orientation="portrait" xlink:type="simple"/></fig></tp:treatment-sec><ref-list><ref id="B12"><mixed-citation xmlns:xlink="http://www.w3.org/1999/xlink" xlink:type="simple"><person-group><name name-style="western"><surname>Laing</surname><given-names>F</given-names></name></person-group> (<year>1929</year>)<article-title> Report on Australian Coccidae.</article-title><source>Bulletin of Entomological Research </source><volume>20</volume>: <fpage>15</fpage>-<lpage>37</lpage>. <ext-link ext-link-type="uri" xlink:href="http://dx.doi.org/10.1017/S0007485300020873" xlink:type="simple">doi: 10.1017/S0007485300020873</ext-link></mixed-citation></ref><ref id="B2"><mixed-citation xmlns:xlink="http://www.w3.org/1999/xlink" xlink:type="simple"><person-group><name name-style="western"><surname>Borchsenius</surname><given-names>NS</given-names></name><name name-style="western"><surname>Williams</surname><given-names>DJ</given-names></name></person-group> (<year>1963</year>)<article-title> A study of the types of some little-known genera of Diaspididae with descriptions of new genera (Hemiptera: Coccoidea).</article-title><source>British Museum (Natural History) Entomological Bulletin</source><volume>13</volume>: <fpage>353</fpage>-<lpage>394</lpage>.</mixed-citation></ref></ref-list></tp:taxon-treatment>
